# Supplementary material for: (4-Nitrophenyl)(1,2,3,9-tetrahydro­pyrrolo[2,1-b]quinazolin-3-yl)methanol monohydrate
Source: Acta Crystallogr Sect E Struct Rep Online. 2011 Jun 18;67(Pt 7):o1680. doi: 10.1107/S1600536811021775 (PMC3151778; doi:10.1107/S1600536811021775)
Supplement: Supplementary file 1 [file e-67-o1680-sup1.cif]

##############################################################################
#                                                                            #
# This CIF contains the data in a paper accepted for publication in          #
# Acta Crystallographica Section E. It conforms to the requirements of       #
# Notes for Authors for Acta Crystallographica Section E, and has been       #
# peer reviewed under the auspices of the IUCr Commission on Journals.       #
#                                                                            #
# Full details of the Crystallographic Information File format               #
# are given in the paper "The Crystallographic Information File (CIF):       #
# a New Standard Archive File for Crystallography" by S. R. Hall, F. H.      #
# Allen and I. D. Brown [Acta Cryst. (1991), A47, 655-685].                  #
#                                                                            #
# The current version of the core CIF dictionary is obtainable from          #
# ftp://ftp.iucr.org/pub/cif_core.dic.                                       #
#                                                                            #
# Software is freely available for graphical display of the structure(s)     #
# in this CIF. For information consult the CIF software page                 #
# http://www.iucr.org/resources/cif/software.                                #
#                                                                            #
# This file may be used for bona fide research purposes within the           #
# scientific community so long as proper attribution is given to the journal # 
# article from which it was obtained.                                        #
#                                                                            #
##############################################################################
data_I
_audit_creation_method     'SHELXL97'
_chemical_name_systematic
;
(4-Nitrophenyl)(1,2,3,9-tetrahydropyrrolo[2,1-<i>b</i>]quinazolin-3-
yl)methanol monohydrate
;
_chemical_name_common     ?
_chemical_formula_moiety     'C18 H17 N3 O3, H2 O'
_chemical_formula_sum     'C18 H19 N3 O4'
_chemical_formula_iupac     'C18 H17 N3 O3, H2 O'
_chemical_formula_weight     341.36
_chemical_melting_point_gt     473(2)
_chemical_melting_point_lt     474(2)
_symmetry_cell_setting     triclinic
_symmetry_space_group_name_H-M     'P -1'
_symmetry_space_group_name_Hall     '-P 1'
loop_
    _symmetry_equiv_pos_as_xyz
    'x, y, z'
    '-x, -y, -z'
_cell_length_a     6.2459(7)
_cell_length_b     11.4629(11)
_cell_length_c     11.8400(13)
_cell_angle_alpha     91.932(8)
_cell_angle_beta     95.589(9)
_cell_angle_gamma     104.747(9)
_cell_volume     814.37(15)
_cell_formula_units_Z     2
_cell_measurement_reflns_used     1912
_cell_measurement_theta_min     3.7524
_cell_measurement_theta_max     66.7674
_cell_measurement_temperature     295(2)
_exptl_crystal_description     'prism'
_exptl_crystal_colour     'light-yellow'
_exptl_crystal_size_max     0.50
_exptl_crystal_size_mid     0.35
_exptl_crystal_size_min     0.15
_exptl_crystal_density_diffrn     1.392
_exptl_crystal_density_meas     ?
_exptl_crystal_density_method     'not measured'
_exptl_crystal_F_000     360
_exptl_absorpt_coefficient_mu     0.827
_exptl_absorpt_correction_type     multi-scan
_exptl_absorpt_process_details
                               '(<i>CrysAlis PRO</i>; Oxford Diffraction, 2009)'
_exptl_absorpt_correction_T_min     0.79292
_exptl_absorpt_correction_T_max     1.00000
_exptl_special_details
;
;
_diffrn_ambient_temperature     295(2)
_diffrn_radiation_type     'CuK\a'
_diffrn_radiation_wavelength     1.54180
_diffrn_radiation_source     'Enhance (Cu) X-ray Source'
_diffrn_radiation_monochromator     'graphite'
_diffrn_measurement_device_type     'Oxford Diffraction Xcalibur Ruby'
_diffrn_measurement_method     '\w-scans'
_diffrn_detector_area_resol_mean     10.2576
_diffrn_reflns_number     4649
_diffrn_reflns_av_R_equivalents     0.0217
_diffrn_reflns_av_sigmaI/netI     0.0271
_diffrn_reflns_theta_min     3.76
_diffrn_reflns_theta_max     66.91
_diffrn_reflns_theta_full     66.91
_diffrn_measured_fraction_theta_max     0.984
_diffrn_measured_fraction_theta_full     0.984
_diffrn_reflns_limit_h_min     -7
_diffrn_reflns_limit_h_max     7
_diffrn_reflns_limit_k_min     -13
_diffrn_reflns_limit_k_max     13
_diffrn_reflns_limit_l_min     -11
_diffrn_reflns_limit_l_max     14
_diffrn_standards_number     ?
_diffrn_standards_interval_count     ?
_diffrn_standards_interval_time     ?
_diffrn_standards_decay_%     ?
_refine_special_details
;
 Refinement of <i>F</i>^2^ against ALL reflections. The weighted
 <i>R</i>-factor <i>wR</i> and goodness of fit <i>S</i> are based on
 <i>F</i>^2^, conventional <i>R</i>-factors <i>R</i> are based on <i>F</i>,
 with <i>F</i> set to zero for negative <i>F</i>^2^. The threshold expression
 of <i>F</i>^2^ > \s(<i>F</i>^2^) is used only for calculating
 <i>R</i>-factors(gt) <i>etc</i>. and is not relevant to the choice of
 reflections for refinement. <i>R</i>-factors based on <i>F</i>^2^ are
 statistically about twice as large as those based on <i>F</i>, and
 <i>R</i>-factors based on ALL data will be even larger.
;
_reflns_number_total     2867
_reflns_number_gt     2076
_reflns_threshold_expression     >2\s(I)
_refine_ls_structure_factor_coef     Fsqd
_refine_ls_matrix_type     full
_refine_ls_R_factor_all     0.0656
_refine_ls_R_factor_gt     0.0442
_refine_ls_wR_factor_gt     0.1129
_refine_ls_wR_factor_ref     0.1244
_refine_ls_goodness_of_fit_ref     1.028
_refine_ls_restrained_S_all     1.028
_refine_ls_number_reflns     2867
_refine_ls_number_parameters     238
_refine_ls_number_restraints     0
_refine_ls_hydrogen_treatment     mixed
_refine_ls_weighting_scheme     calc
_refine_ls_weighting_details
         'calc w=1/[\s^2^(Fo^2^)+(0.0752P)^2^+0.0389P] where P=(Fo^2^+2Fc^2^)/3'
_atom_sites_solution_hydrogens     geom
_atom_sites_solution_primary     direct
_atom_sites_solution_secondary     difmap
_refine_ls_shift/su_max     0.001
_refine_ls_shift/su_mean     0.000
_refine_diff_density_max     0.178
_refine_diff_density_min     -0.196
_refine_ls_extinction_method     'none'
_refine_ls_extinction_coef     ?
loop_
    _atom_type_symbol
    _atom_type_description
    _atom_type_scat_dispersion_real
    _atom_type_scat_dispersion_imag
    _atom_type_scat_source
    'C' 'C' 0.0181 0.0091
                         'International Tables Vol C Tables 4.2.6.8 and 6.1.1.4'
    'H' 'H' 0.0000 0.0000
                         'International Tables Vol C Tables 4.2.6.8 and 6.1.1.4'
    'O' 'O' 0.0492 0.0322
                         'International Tables Vol C Tables 4.2.6.8 and 6.1.1.4'
    'N' 'N' 0.0311 0.0180
                         'International Tables Vol C Tables 4.2.6.8 and 6.1.1.4'
_computing_data_collection     '<i>CrysAlis Pro</i>, (Oxford Diffraction, 2009)'
_computing_cell_refinement     '<i>CrysAlis Pro</i>, (Oxford Diffraction, 2009)'
_computing_data_reduction     '<i>CrysAlis Pro</i>, (Oxford Diffraction, 2009)'
_computing_structure_solution     '<i>SHELXS97</i> (Sheldrick, 2008)'
_computing_structure_refinement     '<i>SHELXL97</i> (Sheldrick, 2008)'
_computing_molecular_graphics     '<i>XP</i> in SHELXTL (Sheldrick, 2008)'
_computing_publication_material     '<i>publCIF</i> (Westrip, 2010)'
loop_
    _atom_site_type_symbol
    _atom_site_label
    _atom_site_fract_x
    _atom_site_fract_y
    _atom_site_fract_z
    _atom_site_U_iso_or_equiv
    _atom_site_adp_type
    _atom_site_calc_flag
    _atom_site_refinement_flags
    _atom_site_occupancy
    _atom_site_symmetry_multiplicity
    _atom_site_disorder_assembly
    _atom_site_disorder_group
    O O1 0.8540(2) 0.61715(12) 0.92847(12) 0.0555(4) Uani d . 1 1 . .
    O O2 0.6598(3) 1.09493(15) 1.24380(17) 0.0991(6) Uani d . 1 1 . .
    O O3 0.3240(3) 0.99048(18) 1.24831(17) 0.1005(6) Uani d . 1 1 . .
    N N1 0.3825(2) 0.45278(13) 0.71834(12) 0.0471(4) Uani d . 1 1 . .
    C C2 0.5561(3) 0.54174(16) 0.71298(14) 0.0427(4) Uani d . 1 1 . .
    N N3 0.7234(2) 0.54380(13) 0.65065(13) 0.0487(4) Uani d . 1 1 . .
    C C4 0.7416(3) 0.44111(18) 0.58074(16) 0.0537(5) Uani d . 1 1 . .
    H H4A 0.8783 0.4197 0.6060 0.064 Uiso calc R 1 1 . .
    H H4B 0.7473 0.4624 0.5023 0.064 Uiso calc R 1 1 . .
    C C4A 0.5454(3) 0.33484(17) 0.58861(15) 0.0475(4) Uani d . 1 1 . .
    C C5 0.5291(4) 0.22532(19) 0.53039(18) 0.0636(6) Uani d . 1 1 . .
    H H5A 0.6415 0.2178 0.4868 0.076 Uiso calc R 1 1 . .
    C C6 0.3493(4) 0.1273(2) 0.5359(2) 0.0700(6) Uani d . 1 1 . .
    H H6A 0.3414 0.0545 0.4964 0.084 Uiso calc R 1 1 . .
    C C7 0.1821(4) 0.13746(18) 0.59957(19) 0.0643(6) Uani d . 1 1 . .
    H H7A 0.0599 0.0719 0.6028 0.077 Uiso calc R 1 1 . .
    C C8 0.1959(3) 0.24550(17) 0.65902(17) 0.0558(5) Uani d . 1 1 . .
    H H8A 0.0828 0.2518 0.7027 0.067 Uiso calc R 1 1 . .
    C C8A 0.3761(3) 0.34467(16) 0.65443(14) 0.0451(4) Uani d . 1 1 . .
    C C9 0.5996(3) 0.65999(15) 0.78287(15) 0.0457(4) Uani d . 1 1 . .
    H H9A 0.4710 0.6940 0.7698 0.055 Uiso calc R 1 1 . .
    C C10 0.8016(4) 0.74163(18) 0.73443(18) 0.0609(5) Uani d . 1 1 . .
    H H10A 0.7562 0.8017 0.6888 0.073 Uiso calc R 1 1 . .
    H H10B 0.9129 0.7828 0.7955 0.073 Uiso calc R 1 1 . .
    C C11 0.8949(3) 0.65817(18) 0.66131(18) 0.0575(5) Uani d . 1 1 . .
    H H11A 0.9194 0.6898 0.5874 0.069 Uiso calc R 1 1 . .
    H H11B 1.0345 0.6483 0.6980 0.069 Uiso calc R 1 1 . .
    C C12 0.6388(3) 0.63750(15) 0.90930(14) 0.0433(4) Uani d . 1 1 . .
    H H12A 0.5295 0.5631 0.9240 0.052 Uiso calc R 1 1 . .
    C C13 0.6112(3) 0.73811(15) 0.98840(14) 0.0425(4) Uani d . 1 1 . .
    C C14 0.7810(3) 0.83964(17) 1.02340(17) 0.0563(5) Uani d . 1 1 . .
    H H14A 0.9196 0.8485 0.9973 0.068 Uiso calc R 1 1 . .
    C C15 0.7481(3) 0.92825(17) 1.09669(18) 0.0611(5) Uani d . 1 1 . .
    H H15A 0.8630 0.9967 1.1193 0.073 Uiso calc R 1 1 . .
    C C16 0.5446(3) 0.91394(16) 1.13547(16) 0.0510(5) Uani d . 1 1 . .
    C C17 0.3738(3) 0.8124(2) 1.10522(19) 0.0652(6) Uani d . 1 1 . .
    H H17A 0.2373 0.8026 1.1340 0.078 Uiso calc R 1 1 . .
    C C18 0.4091(3) 0.72560(19) 1.03133(19) 0.0619(6) Uani d . 1 1 . .
    H H18A 0.2942 0.6568 1.0098 0.074 Uiso calc R 1 1 . .
    N N19 0.5065(4) 1.00649(17) 1.21455(16) 0.0689(5) Uani d . 1 1 . .
    H H1 0.878(4) 0.600(3) 1.006(3) 0.113(10) Uiso d . 1 1 . .
    O O1W 0.0490(2) 0.43285(14) 0.85779(12) 0.0573(4) Uani d . 1 1 . .
    H H1W 0.151(4) 0.444(2) 0.812(2) 0.081(8) Uiso d . 1 1 . .
    H H2W -0.024(4) 0.490(3) 0.864(2) 0.107(10) Uiso d . 1 1 . .
loop_
    _atom_site_aniso_label
    _atom_site_aniso_U_11
    _atom_site_aniso_U_22
    _atom_site_aniso_U_33
    _atom_site_aniso_U_12
    _atom_site_aniso_U_13
    _atom_site_aniso_U_23
    O1 0.0543(8) 0.0736(9) 0.0481(8) 0.0331(7) 0.0083(6) 0.0005(7)
    O2 0.1175(15) 0.0596(10) 0.1127(15) 0.0132(10) 0.0153(11) -0.0336(10)
    O3 0.0964(13) 0.1053(13) 0.1106(15) 0.0431(11) 0.0318(11) -0.0328(11)
    N1 0.0458(8) 0.0505(9) 0.0447(8) 0.0111(7) 0.0108(7) -0.0062(7)
    C2 0.0426(9) 0.0493(10) 0.0379(9) 0.0156(8) 0.0039(7) 0.0014(7)
    N3 0.0474(8) 0.0537(9) 0.0458(9) 0.0118(7) 0.0136(7) -0.0008(7)
    C4 0.0515(11) 0.0680(12) 0.0460(11) 0.0219(9) 0.0116(8) -0.0019(9)
    C4A 0.0520(10) 0.0563(11) 0.0376(9) 0.0212(9) 0.0036(8) -0.0013(8)
    C5 0.0705(14) 0.0696(14) 0.0563(12) 0.0293(11) 0.0087(10) -0.0112(10)
    C6 0.0858(16) 0.0566(12) 0.0676(14) 0.0239(12) 0.0001(12) -0.0163(11)
    C7 0.0711(14) 0.0504(11) 0.0652(13) 0.0071(10) 0.0025(11) -0.0043(10)
    C8 0.0588(12) 0.0556(11) 0.0521(12) 0.0125(9) 0.0103(9) -0.0020(9)
    C8A 0.0498(10) 0.0481(10) 0.0381(9) 0.0147(8) 0.0038(8) 0.0000(7)
    C9 0.0472(10) 0.0466(9) 0.0443(10) 0.0153(8) 0.0032(8) -0.0012(8)
    C10 0.0749(14) 0.0518(11) 0.0520(12) 0.0069(10) 0.0126(10) 0.0050(9)
    C11 0.0522(11) 0.0611(12) 0.0553(12) 0.0051(9) 0.0111(9) 0.0072(9)
    C12 0.0404(9) 0.0465(9) 0.0447(10) 0.0130(8) 0.0097(7) -0.0007(8)
    C13 0.0394(9) 0.0471(9) 0.0412(9) 0.0121(8) 0.0042(7) 0.0001(7)
    C14 0.0465(10) 0.0555(11) 0.0630(13) 0.0028(9) 0.0182(9) -0.0053(9)
    C15 0.0610(12) 0.0463(10) 0.0670(13) -0.0034(9) 0.0132(10) -0.0087(9)
    C16 0.0609(12) 0.0478(10) 0.0474(10) 0.0211(9) 0.0050(9) -0.0035(8)
    C17 0.0436(11) 0.0751(14) 0.0766(14) 0.0156(10) 0.0139(10) -0.0211(11)
    C18 0.0382(10) 0.0673(12) 0.0728(14) 0.0025(9) 0.0107(9) -0.0252(10)
    N19 0.0874(14) 0.0598(11) 0.0644(12) 0.0304(11) 0.0071(10) -0.0099(9)
    O1W 0.0554(9) 0.0704(9) 0.0539(8) 0.0256(7) 0.0187(7) 0.0049(7)
_geom_special_details
;
 All s.u.'s (except the s.u. in the dihedral angle between two l.s. planes)
 are estimated using the full covariance matrix. The cell s.u.'s are taken
 into account individually in the estimation of s.u.'s in distances, angles
 and torsion angles; correlations between s.u.'s in cell parameters are only
 used when they are defined by crystal symmetry. An approximate (isotropic)
 treatment of cell s.u.'s is used for estimating s.u.'s involving l.s. planes.
;
loop_
    _geom_bond_atom_site_label_1
    _geom_bond_atom_site_label_2
    _geom_bond_site_symmetry_2
    _geom_bond_distance
    _geom_bond_publ_flag
    O1 C12 . 1.420(2) ?
    O1 H1 . 0.95(3) ?
    O2 N19 . 1.217(2) ?
    O3 N19 . 1.216(2) ?
    N1 C2 . 1.294(2) ?
    N1 C8A . 1.420(2) ?
    C2 N3 . 1.333(2) ?
    C2 C9 . 1.513(2) ?
    N3 C4 . 1.451(2) ?
    N3 C11 . 1.459(2) ?
    C4 C4A . 1.505(3) ?
    C4 H4A . 0.9700 ?
    C4 H4B . 0.9700 ?
    C4A C5 . 1.387(3) ?
    C4A C8A . 1.398(2) ?
    C5 C6 . 1.380(3) ?
    C5 H5A . 0.9300 ?
    C6 C7 . 1.372(3) ?
    C6 H6A . 0.9300 ?
    C7 C8 . 1.383(3) ?
    C7 H7A . 0.9300 ?
    C8 C8A . 1.388(3) ?
    C8 H8A . 0.9300 ?
    C9 C12 . 1.534(2) ?
    C9 C10 . 1.540(3) ?
    C9 H9A . 0.9800 ?
    C10 C11 . 1.527(3) ?
    C10 H10A . 0.9700 ?
    C10 H10B . 0.9700 ?
    C11 H11A . 0.9700 ?
    C11 H11B . 0.9700 ?
    C12 C13 . 1.515(2) ?
    C12 H12A . 0.9800 ?
    C13 C14 . 1.380(2) ?
    C13 C18 . 1.382(2) ?
    C14 C15 . 1.381(3) ?
    C14 H14A . 0.9300 ?
    C15 C16 . 1.366(3) ?
    C15 H15A . 0.9300 ?
    C16 C17 . 1.374(3) ?
    C16 N19 . 1.471(2) ?
    C17 C18 . 1.377(3) ?
    C17 H17A . 0.9300 ?
    C18 H18A . 0.9300 ?
    O1W H1W . 0.86(3) ?
    O1W H2W . 0.89(3) ?
loop_
    _geom_angle_atom_site_label_1
    _geom_angle_atom_site_label_2
    _geom_angle_atom_site_label_3
    _geom_angle_site_symmetry_1
    _geom_angle_site_symmetry_3
    _geom_angle
    _geom_angle_publ_flag
    C12 O1 H1 . . 108.1(17) ?
    C2 N1 C8A . . 115.94(14) ?
    N1 C2 N3 . . 126.93(16) ?
    N1 C2 C9 . . 123.07(15) ?
    N3 C2 C9 . . 109.97(15) ?
    C2 N3 C4 . . 123.89(15) ?
    C2 N3 C11 . . 114.25(15) ?
    C4 N3 C11 . . 121.82(14) ?
    N3 C4 C4A . . 110.24(14) ?
    N3 C4 H4A . . 109.6 ?
    C4A C4 H4A . . 109.6 ?
    N3 C4 H4B . . 109.6 ?
    C4A C4 H4B . . 109.6 ?
    H4A C4 H4B . . 108.1 ?
    C5 C4A C8A . . 118.79(18) ?
    C5 C4A C4 . . 120.53(17) ?
    C8A C4A C4 . . 120.68(16) ?
    C6 C5 C4A . . 121.3(2) ?
    C6 C5 H5A . . 119.4 ?
    C4A C5 H5A . . 119.4 ?
    C7 C6 C5 . . 119.88(19) ?
    C7 C6 H6A . . 120.1 ?
    C5 C6 H6A . . 120.1 ?
    C6 C7 C8 . . 119.8(2) ?
    C6 C7 H7A . . 120.1 ?
    C8 C7 H7A . . 120.1 ?
    C7 C8 C8A . . 120.87(19) ?
    C7 C8 H8A . . 119.6 ?
    C8A C8 H8A . . 119.6 ?
    C8 C8A C4A . . 119.37(17) ?
    C8 C8A N1 . . 118.37(16) ?
    C4A C8A N1 . . 122.25(16) ?
    C2 C9 C12 . . 109.34(14) ?
    C2 C9 C10 . . 103.65(14) ?
    C12 C9 C10 . . 114.74(15) ?
    C2 C9 H9A . . 109.6 ?
    C12 C9 H9A . . 109.6 ?
    C10 C9 H9A . . 109.6 ?
    C11 C10 C9 . . 106.12(15) ?
    C11 C10 H10A . . 110.5 ?
    C9 C10 H10A . . 110.5 ?
    C11 C10 H10B . . 110.5 ?
    C9 C10 H10B . . 110.5 ?
    H10A C10 H10B . . 108.7 ?
    N3 C11 C10 . . 104.22(14) ?
    N3 C11 H11A . . 110.9 ?
    C10 C11 H11A . . 110.9 ?
    N3 C11 H11B . . 110.9 ?
    C10 C11 H11B . . 110.9 ?
    H11A C11 H11B . . 108.9 ?
    O1 C12 C13 . . 112.19(14) ?
    O1 C12 C9 . . 107.19(13) ?
    C13 C12 C9 . . 113.63(14) ?
    O1 C12 H12A . . 107.9 ?
    C13 C12 H12A . . 107.9 ?
    C9 C12 H12A . . 107.9 ?
    C14 C13 C18 . . 118.21(17) ?
    C14 C13 C12 . . 123.21(15) ?
    C18 C13 C12 . . 118.53(16) ?
    C13 C14 C15 . . 120.99(17) ?
    C13 C14 H14A . . 119.5 ?
    C15 C14 H14A . . 119.5 ?
    C16 C15 C14 . . 119.12(18) ?
    C16 C15 H15A . . 120.4 ?
    C14 C15 H15A . . 120.4 ?
    C15 C16 C17 . . 121.54(17) ?
    C15 C16 N19 . . 120.08(18) ?
    C17 C16 N19 . . 118.35(18) ?
    C16 C17 C18 . . 118.45(18) ?
    C16 C17 H17A . . 120.8 ?
    C18 C17 H17A . . 120.8 ?
    C17 C18 C13 . . 121.65(18) ?
    C17 C18 H18A . . 119.2 ?
    C13 C18 H18A . . 119.2 ?
    O3 N19 O2 . . 123.18(19) ?
    O3 N19 C16 . . 118.45(19) ?
    O2 N19 C16 . . 118.4(2) ?
    H1W O1W H2W . . 118(3) ?
loop_
    _geom_hbond_atom_site_label_D
    _geom_hbond_atom_site_label_H
    _geom_hbond_atom_site_label_A
    _geom_hbond_site_symmetry_A
    _geom_hbond_distance_DH
    _geom_hbond_distance_HA
    _geom_hbond_distance_DA
    _geom_hbond_angle_DHA
    _geom_hbond_publ_flag
    O1W H1W N1 1_555 0.86(2) 1.89(3) 2.751(2) 174(2) y
    O1W H2W O1 1_455 0.89(3) 1.97(3) 2.835(2) 162(2) y
    O1 H1 O1W 2_667 0.95(4) 1.71(3) 2.660(2) 173(3) y
    C4 H4B Cg1 2_666 0.97 2.92 3.634(2) 131 y
    C11 H11A Cg2 2_666 0.97 2.94 3.681(2) 134 y
data_global
_journal_date_recd_electronic     2011-05-27
_journal_date_accepted     2011-06-06
_journal_name_full     'Acta Crystallographica, Section E'
_journal_year     2011
_journal_volume     67
_journal_issue      7
_journal_page_first     o1680
_journal_page_last     o1680
_journal_paper_category     QO
_journal_coeditor_code     RK2278
_publ_contact_author_name     'Charoskhon Makhmadiyarova'
_publ_contact_author_address
;
S.Yunusov Institute of the Chemistry of Plant Substances
Academy of Sciences of Uzbekistan
Mirzo Ulugbek Str., 77,
Tashkent 100170, Uzbekistan
;
_publ_contact_author_email     'ch_mahmadiyorova@rambler.ru'
_publ_contact_author_fax     '+998 71 120-64-75'
_publ_contact_author_phone     '+998 71 262-94-91'
_publ_section_title
;\
(4-Nitrophenyl)(1,2,3,9-tetrahydropyrrolo[2,1-<i>b</i>]quinazolin-3-\
yl)methanol monohydrate
;
loop_
    _publ_author_name
    _publ_author_address
    'Burkhon Zh. Elmuradov '
;  S.Yunusov Institute of the Chemistry of Plant Substances
   Academy of Sciences of Uzbekistan
   Mirzo Ulugbek Str., 77,
   Tashkent 100170, Uzbekistan
;
    'Charoskhon E. Makhmadiyarova '
;  S.Yunusov Institute of the Chemistry of Plant Substances
   Academy of Sciences of Uzbekistan
   Mirzo Ulugbek Str., 77,
   Tashkent 100170, Uzbekistan
;
    'Kambarali K. Turgunov '
;  S.Yunusov Institute of the Chemistry of Plant Substances
   Academy of Sciences of Uzbekistan
   Mirzo Ulugbek Str., 77,
   Tashkent 100170, Uzbekistan
;
    'Bakhodir Tashkhodjaev '
;  S.Yunusov Institute of the Chemistry of Plant Substances
   Academy of Sciences of Uzbekistan
   Mirzo Ulugbek Str., 77,
   Tashkent 100170, Uzbekistan
;
    'Khusnutdin M. Shakhidoyatov '
;  S.Yunusov Institute of the Chemistry of Plant Substances
   Academy of Sciences of Uzbekistan
   Mirzo Ulugbek Str., 77,
   Tashkent 100170, Uzbekistan
;
