# Supplementary material for: (4-Nitrophenyl)(1,2,3,9-tetrahydro­pyrrolo[2,1-b]quinazolin-3-yl)methanol monohydrate
Source: Acta Crystallogr Sect E Struct Rep Online. 2011 Jun 18;67(Pt 7):o1680. doi: 10.1107/S1600536811021775 (PMC3151778; doi:10.1107/S1600536811021775)
Supplement: Supplementary file 2 [file e-67-o1680-Isup2.hkl]

# 
# h,k,l, Fc-squared, Fo-squared, sigma(Fo-squared) and status flag 
# 
data_I
_shelx_title ' exp_517(IXRV) in P-1' 
_shelx_refln_list_code          4 
_shelx_F_calc_maximum       91.49 
_exptl_crystal_F_000       360.00 
_reflns_d_resolution_high  0.8381 
 
loop_ 
 _symmetry_equiv_pos_as_xyz 
 'x, y, z' 
 '-x, -y, -z' 
 
_cell_length_a     6.2459 
_cell_length_b    11.4629 
_cell_length_c    11.8400 
_cell_angle_alpha  91.932 
_cell_angle_beta   95.589 
_cell_angle_gamma 104.747 
 
_shelx_F_squared_multiplier     1.000 
 
loop_ 
 _refln_index_h 
 _refln_index_k 
 _refln_index_l 
 _refln_F_squared_calc 
 _refln_F_squared_meas 
 _refln_F_squared_sigma 
 _refln_observed_status 
   1   0   0     5988.36     4884.82     31.74 o 
   2   0   0       79.98       80.63      1.07 o 
   3   0   0        7.63        9.25      0.63 o 
   4   0   0      121.85      130.07      2.40 o 
   5   0   0       75.26       81.04      2.19 o 
   6   0   0       14.39       14.32      1.50 o 
   7   0   0        2.98        5.16      1.60 o 
  -7   1   0       16.27       16.17      1.52 o 
  -6   1   0      130.96      133.65      2.98 o 
  -5   1   0       68.17       70.24      2.81 o 
  -4   1   0       10.21       12.00      0.78 o 
  -3   1   0        2.04        1.49      0.49 o 
  -2   1   0      153.60      136.12      3.43 o 
  -1   1   0     1896.53     1628.16      3.41 o 
   0   1   0      594.03      568.78      1.64 o 
   1   1   0     6714.34     5922.19     40.20 o 
   2   1   0     1221.53     1167.74      6.17 o 
   3   1   0       41.47       47.36      1.27 o 
   4   1   0      119.94      125.09      6.41 o 
   5   1   0        3.78        4.66      1.63 o 
   6   1   0        1.30       -0.45      1.76 o 
   7   1   0        0.78        1.56      1.38 o 
  -7   2   0       27.53       31.68      1.28 o 
  -6   2   0       11.20       10.25      1.35 o 
  -5   2   0        1.12        1.26      1.34 o 
  -4   2   0       12.88       15.82      0.73 o 
  -3   2   0      250.89      262.03      3.19 o 
  -2   2   0      170.54      167.13      2.93 o 
  -1   2   0      522.27      487.28      2.19 o 
   0   2   0       60.42       70.10      0.56 o 
   1   2   0      290.14      296.89      2.59 o 
   2   2   0      220.61      254.96      3.14 o 
   3   2   0     1181.58     1219.74      6.67 o 
   4   2   0      324.06      325.93      6.94 o 
   6   2   0        6.96        4.12      1.65 o 
  -7   3   0        3.22        1.50      1.83 o 
  -6   3   0        0.52        1.14      1.23 o 
  -5   3   0        0.40        0.57      1.77 o 
  -4   3   0      205.47      234.43      3.04 o 
  -3   3   0      487.00      509.77      3.21 o 
  -2   3   0      103.68       98.93      1.66 o 
  -1   3   0       14.48       15.84      0.74 o 
   0   3   0      185.02      175.41      0.86 o 
   1   3   0      946.10      925.63      5.06 o 
   2   3   0      605.87      756.97      9.96 o 
   3   3   0      309.58      331.37      3.71 o 
   4   3   0       44.10       41.84      2.26 o 
   5   3   0       30.94       32.69      1.77 o 
   6   3   0        2.77        1.04      1.60 o 
  -7   4   0       16.18       14.10      2.08 o 
  -6   4   0        1.02        0.90      0.98 o 
  -5   4   0       21.12       19.18      1.35 o 
  -4   4   0      141.32      161.62      2.52 o 
  -3   4   0       45.01       42.22      0.95 o 
  -2   4   0        7.31        6.16      0.38 o 
  -1   4   0      490.73      436.98      4.19 o 
   0   4   0       16.13       14.54      0.85 o 
   1   4   0       84.90       87.71      1.74 o 
   2   4   0       32.76       35.18      1.16 o 
   3   4   0        1.10        2.56      0.96 o 
   4   4   0       36.73       39.39      2.22 o 
   5   4   0       12.87       13.02      1.64 o 
   6   4   0        3.40        2.24      1.62 o 
  -7   5   0        1.89        3.82      2.05 o 
  -6   5   0       17.98       17.03      1.12 o 
  -5   5   0       36.38       35.35      3.96 o 
  -4   5   0        0.83        5.18      2.28 o 
  -3   5   0       28.53       29.90      1.20 o 
  -2   5   0        1.52        1.20      0.64 o 
  -1   5   0       62.38       70.23      1.94 o 
   0   5   0        2.21        0.77      0.85 o 
   1   5   0      133.55      140.12      2.05 o 
   2   5   0        5.27        6.40      0.88 o 
   3   5   0        2.58        2.69      1.00 o 
   4   5   0        3.06        2.14      2.60 o 
   5   5   0       42.91       40.75      1.65 o 
  -7   6   0       17.26       22.36      1.97 o 
  -6   6   0        0.36       -0.52      1.16 o 
  -5   6   0       55.87       56.80      5.45 o 
  -4   6   0       30.79       24.40      0.97 o 
  -3   6   0        4.18        2.67      0.76 o 
  -2   6   0      246.46      256.29      2.96 o 
  -1   6   0      247.75      254.73      2.59 o 
   0   6   0       20.53       21.15      0.87 o 
   1   6   0        2.64        0.39      1.02 o 
   2   6   0        1.41        2.78      1.34 o 
   3   6   0        3.64        2.81      1.15 o 
   4   6   0       20.74       18.42      1.65 o 
   5   6   0        0.27        0.15      1.33 o 
  -7   7   0        4.92        4.53      1.93 o 
  -6   7   0        0.83       -1.35      1.78 o 
  -5   7   0       24.07       23.45      1.10 o 
  -4   7   0      122.48      125.32      2.73 o 
  -3   7   0       20.16       18.81      1.55 o 
  -2   7   0      149.15      156.68      3.66 o 
  -1   7   0        8.37       10.68      1.02 o 
   0   7   0       13.08       15.03      1.04 o 
   1   7   0       28.29       26.48      1.12 o 
   2   7   0       16.68       17.71      1.40 o 
   3   7   0        9.28       10.62      1.15 o 
   4   7   0        0.00        2.36      1.41 o 
   5   7   0        0.00       -0.28      1.17 o 
  -6   8   0       48.61       52.52      1.74 o 
  -5   8   0        1.16        0.49      1.31 o 
  -4   8   0       64.32       69.80      2.97 o 
  -3   8   0      209.75      194.15      4.65 o 
  -2   8   0       47.60       50.92      2.41 o 
  -1   8   0       21.83       22.91      0.87 o 
   0   8   0       11.62       10.91      0.91 o 
   1   8   0        5.09        4.08      1.66 o 
   2   8   0       69.72       73.17      2.24 o 
   3   8   0        3.85        3.14      1.25 o 
   4   8   0       10.34        9.65      1.20 o 
  -6   9   0       10.46       11.72      1.46 o 
  -5   9   0      120.31      126.80      2.77 o 
  -4   9   0        0.14       -2.51      2.51 o 
  -3   9   0       50.09       61.03      2.68 o 
  -2   9   0        0.97        1.29      1.65 o 
  -1   9   0       14.08       12.71      2.01 o 
   0   9   0      241.71      225.18      3.66 o 
   1   9   0      396.08      403.61     11.59 o 
   2   9   0       71.08       69.75      1.36 o 
   3   9   0        0.04        1.12      1.24 o 
   4   9   0        1.52        2.76      1.49 o 
  -6  10   0       83.96       85.90      2.72 o 
  -5  10   0       76.41       75.60      3.04 o 
  -4  10   0       49.53       47.55      2.44 o 
  -3  10   0        0.45        1.50      2.59 o 
  -2  10   0       30.46       36.03      2.23 o 
  -1  10   0        8.19        6.96      2.29 o 
   0  10   0      172.24      173.41      2.72 o 
   1  10   0       12.80       13.22      1.03 o 
   2  10   0        6.62        6.61      0.99 o 
   3  10   0        5.07        4.03      1.53 o 
  -5  11   0        0.40       -1.48      1.76 o 
  -4  11   0        4.59        4.30      2.00 o 
  -3  11   0        1.94        0.87      2.01 o 
  -2  11   0        3.58        4.02      1.65 o 
  -1  11   0      209.18      208.80      3.55 o 
   0  11   0      117.77      120.85      2.22 o 
   1  11   0        0.04        0.06      0.89 o 
   2  11   0        0.40        1.40      0.93 o 
  -5  12   0        1.69        1.25      1.55 o 
  -4  12   0        5.86       10.43      1.73 o 
  -3  12   0        5.26        5.87      1.82 o 
  -2  12   0        0.00       -0.11      1.08 o 
  -1  12   0        6.71        6.27      1.08 o 
   0  12   0       13.83       13.14      0.86 o 
   1  12   0        0.40        0.97      1.10 o 
  -4  13   0        3.56        2.79      1.36 o 
  -3  13   0       33.33       33.90      1.80 o 
  -2  13   0        1.85        1.79      1.46 o 
  -1  13   0        3.28        2.45      0.77 o 
   0  13   0        0.68        1.12      0.70 o 
   0 -13   1        3.65        4.09      1.03 o 
   1 -13   1        8.47        9.79      0.83 o 
   2 -13   1        7.79        8.62      1.10 o 
   3 -13   1        0.17        0.47      1.04 o 
  -1 -12   1        3.95        2.25      1.54 o 
   0 -12   1       18.10       16.25      1.24 o 
   1 -12   1        0.70        0.69      1.12 o 
   2 -12   1        8.85       11.74      1.24 o 
   3 -12   1        1.85        4.51      1.81 o 
   4 -12   1       11.10       12.85      1.51 o 
   5 -12   1        5.16        6.47      1.55 o 
  -2 -11   1        0.00        0.33      1.08 o 
  -1 -11   1        0.11        0.58      1.11 o 
   0 -11   1       91.92       85.30      1.91 o 
   1 -11   1       94.35       93.18      4.48 o 
   2 -11   1       30.48       33.01      2.23 o 
   3 -11   1        0.14        1.44      2.14 o 
   4 -11   1        0.61       -1.76      1.85 o 
   5 -11   1        6.28        4.89      1.28 o 
  -3 -10   1       11.48        9.74      1.17 o 
  -2 -10   1        6.69        8.91      0.96 o 
  -1 -10   1        0.36        1.89      1.22 o 
   0 -10   1        1.68        2.11      1.29 o 
   1 -10   1       35.67       40.85      1.60 o 
   2 -10   1        4.77        8.39      2.06 o 
   3 -10   1        4.86        3.98      2.07 o 
   4 -10   1        0.07       -0.59      1.68 o 
   5 -10   1       56.98       59.11      1.81 o 
   6 -10   1       35.32       38.08      1.71 o 
  -4  -9   1        0.74        0.74      1.14 o 
  -3  -9   1        8.70        4.49      1.16 o 
  -2  -9   1       52.23       49.86      1.17 o 
  -1  -9   1       43.85       43.34      4.42 o 
   0  -9   1      109.68      114.79      2.12 o 
   1  -9   1        2.45        2.77      1.14 o 
   2  -9   1       38.68       38.38      2.20 o 
   3  -9   1       25.24       25.73      1.91 o 
   4  -9   1       28.20       29.41      1.70 o 
   5  -9   1       95.17       98.12      2.44 o 
   6  -9   1       24.87       24.54      2.33 o 
  -4  -8   1        2.41        3.34      1.31 o 
  -3  -8   1        2.88        0.50      1.28 o 
  -2  -8   1        0.57        0.05      1.50 o 
  -1  -8   1       23.93       19.56      1.74 o 
   0  -8   1       20.34       17.73      1.10 o 
   1  -8   1       16.63       17.54      1.01 o 
   2  -8   1       69.33       71.56      2.73 o 
   3  -8   1      149.85      145.42      4.01 o 
   4  -8   1        1.02       -0.91      1.97 o 
   5  -8   1        0.61        2.57      1.54 o 
   6  -8   1        1.16        2.94      1.91 o 
  -5  -7   1        1.03        0.17      1.59 o 
  -4  -7   1       11.94        8.04      2.29 o 
  -3  -7   1       42.82       43.24      1.46 o 
  -2  -7   1       27.19       27.49      1.31 o 
  -1  -7   1       13.17       13.30      1.34 o 
   0  -7   1       12.87       11.83      0.73 o 
   1  -7   1       36.31       39.25      1.30 o 
   2  -7   1      779.42      783.96      8.22 o 
   3  -7   1       50.49       55.67      2.43 o 
   4  -7   1       43.97       43.59      2.41 o 
   5  -7   1        2.66        2.14      1.24 o 
   6  -7   1        0.05       -1.13      1.13 o 
   7  -7   1        5.87        7.18      1.93 o 
  -5  -6   1       12.32       14.45      1.91 o 
  -4  -6   1        5.77        5.22      1.67 o 
  -3  -6   1        9.63        8.56      1.12 o 
  -2  -6   1       45.31       42.01      2.19 o 
  -1  -6   1       97.78      118.19      2.99 o 
   0  -6   1       30.45       31.61      1.04 o 
   1  -6   1       58.34       61.78      1.15 o 
   2  -6   1        2.91        3.74      1.07 o 
   3  -6   1       51.40       49.05      2.12 o 
   4  -6   1       89.38       99.18      2.20 o 
   5  -6   1       16.88       11.80      1.59 o 
   6  -6   1        0.15       -0.66      1.14 o 
   7  -6   1        6.78        7.74      2.07 o 
  -5  -5   1        8.95       10.73      2.18 o 
  -3  -5   1       36.57       36.03      1.21 o 
  -2  -5   1      205.85      209.67      4.31 o 
  -1  -5   1      136.10      133.83      6.49 o 
   0  -5   1        0.02        0.64      0.49 o 
   1  -5   1      216.49      226.86      3.15 o 
   2  -5   1        6.97        6.99      0.96 o 
   3  -5   1        6.50        6.34      0.73 o 
   4  -5   1        8.60       10.21      1.27 o 
   5  -5   1       21.71       25.03      1.36 o 
   6  -5   1       42.86       44.58      1.42 o 
   7  -5   1        0.51        2.24      1.31 o 
  -6  -4   1        0.26        0.92      1.24 o 
  -5  -4   1       45.90       46.27      2.69 o 
  -4  -4   1       74.47       68.51      2.97 o 
  -3  -4   1       47.51       42.41      1.49 o 
  -2  -4   1      135.83      151.77      3.30 o 
  -1  -4   1      218.64      203.93      2.69 o 
   0  -4   1      118.99      122.69      2.07 o 
   1  -4   1      273.17      260.15      2.15 o 
   2  -4   1       74.56       69.38      3.82 o 
   3  -4   1      576.95      642.99      4.71 o 
   4  -4   1      479.99      505.23      6.13 o 
   5  -4   1        7.63        9.44      1.24 o 
   6  -4   1        9.44        9.20      1.26 o 
   7  -4   1       20.63       24.45      1.29 o 
  -6  -3   1        7.38        5.80      1.85 o 
  -5  -3   1       62.53       66.03      3.16 o 
  -4  -3   1        4.87        4.32      1.88 o 
  -3  -3   1       78.20       79.33      1.83 o 
  -2  -3   1      535.70      616.58      5.93 o 
  -1  -3   1      374.01      321.04      3.07 o 
   0  -3   1       87.87       84.61      1.88 o 
   1  -3   1      571.87      515.64     11.71 o 
   2  -3   1        6.69        9.94      2.90 o 
   3  -3   1      143.86      142.53      1.97 o 
   4  -3   1       77.91       85.71      2.62 o 
   5  -3   1       23.61       28.38      1.82 o 
   6  -3   1        2.91        1.22      1.06 o 
   7  -3   1       12.63       14.23      1.94 o 
  -6  -2   1        3.75        4.43      1.35 o 
  -5  -2   1       80.98       85.88      3.27 o 
  -4  -2   1       92.71       90.08      2.16 o 
  -3  -2   1       33.04       38.04      1.23 o 
  -2  -2   1      317.53      313.00      4.11 o 
  -1  -2   1      731.34      649.68      6.73 o 
   0  -2   1      651.81      612.37      2.10 o 
   1  -2   1        1.96        2.91      0.18 o 
   2  -2   1      439.33      387.57      5.20 o 
   3  -2   1       16.40       12.98      0.53 o 
   4  -2   1       28.94       27.32      0.92 o 
   5  -2   1        1.10       -1.01      1.61 o 
   6  -2   1       53.02       56.31      1.59 o 
   7  -2   1       25.46       26.07      1.60 o 
  -7  -1   1        0.62       -0.24      1.42 o 
  -6  -1   1        6.89        6.06      1.44 o 
  -5  -1   1      178.65      191.29      4.73 o 
  -4  -1   1      314.51      310.77      5.38 o 
  -3  -1   1        0.09        0.48      0.91 o 
  -2  -1   1      318.41      328.66      2.25 o 
  -1  -1   1     1537.35     1456.95      5.77 o 
   0  -1   1      105.87      124.81      0.71 o 
   1  -1   1      242.56      217.07      1.89 o 
   2  -1   1      107.56      106.80      1.68 o 
   3  -1   1       17.51       16.30      0.61 o 
   4  -1   1       24.48       27.52      0.91 o 
   5  -1   1       20.31       23.55      1.43 o 
   6  -1   1      170.27      167.59      3.22 o 
   7  -1   1        8.78        9.04      1.63 o 
  -7   0   1        7.00        9.36      1.47 o 
  -6   0   1       56.65       56.66      2.98 o 
  -5   0   1       64.44       62.95      2.92 o 
  -4   0   1      124.64      130.79      3.45 o 
  -3   0   1        3.63        7.08      0.77 o 
  -2   0   1        7.75        9.11      0.73 o 
  -1   0   1      397.69      339.01      2.03 o 
   0   0   1      243.91      222.66      5.46 o 
   1   0   1      117.34      105.54      1.33 o 
   2   0   1      132.21      125.76      1.96 o 
   3   0   1       25.81       27.13      0.80 o 
   4   0   1       46.68       43.25      3.13 o 
   5   0   1       36.68       33.06      2.29 o 
   6   0   1       15.12       20.26      1.51 o 
   7   0   1        0.14       -0.57      1.44 o 
  -7   1   1        0.03        3.05      1.67 o 
  -6   1   1        0.26        1.08      1.65 o 
  -5   1   1        0.25       -0.24      1.86 o 
  -4   1   1      454.84      495.06      8.21 o 
  -3   1   1       15.66       18.56      0.75 o 
  -2   1   1       54.69       51.45      2.55 o 
  -1   1   1     2619.23     2199.05      4.25 o 
   0   1   1      297.32      290.10      4.10 o 
   1   1   1       28.44       25.65      0.76 o 
   2   1   1       96.74       87.09      1.80 o 
   3   1   1       50.91       63.32      2.61 o 
   4   1   1       61.41       63.65      2.58 o 
   5   1   1        2.83        4.68      2.34 o 
   6   1   1       56.57       60.07      2.64 o 
  -7   2   1        0.35        0.66      1.27 o 
  -6   2   1        4.25        2.93      1.30 o 
  -5   2   1        2.61        2.71      1.23 o 
  -4   2   1       58.62       72.22      1.69 o 
  -3   2   1     3266.31     3475.03      8.00 o 
  -2   2   1      114.75      109.82      1.76 o 
  -1   2   1       44.79       52.07      0.38 o 
   0   2   1      385.11      339.18      1.57 o 
   1   2   1      949.38      902.57      4.64 o 
   2   2   1       93.73       86.96      1.88 o 
   3   2   1        4.71        6.11      1.17 o 
   4   2   1       18.83       17.16      1.58 o 
   5   2   1      117.95      118.57      5.93 o 
   6   2   1       41.72       44.80      2.23 o 
  -7   3   1        0.10       -1.79      1.79 o 
  -6   3   1        4.55        3.59      0.92 o 
  -5   3   1        0.45        0.95      1.18 o 
  -4   3   1        0.37        0.49      0.71 o 
  -3   3   1      101.31      108.33      1.24 o 
  -2   3   1      108.42      123.61      1.53 o 
  -1   3   1     1594.26     1313.32      6.70 o 
   0   3   1      393.55      378.50      1.71 o 
   1   3   1      839.70      835.28      8.25 o 
   2   3   1      251.26      291.77      2.90 o 
   3   3   1       32.49       28.75      1.71 o 
   4   3   1        5.53        6.45      1.72 o 
   5   3   1        3.44        3.88      1.61 o 
   6   3   1        2.07        3.49      1.68 o 
  -7   4   1       30.35       28.98      2.07 o 
  -6   4   1       19.43       15.01      1.06 o 
  -5   4   1        1.64        0.20      1.23 o 
  -4   4   1       22.87       19.86      0.97 o 
  -3   4   1       64.15       66.81      1.44 o 
  -2   4   1      754.44      711.69      4.15 o 
  -1   4   1       23.36       23.60      1.14 o 
   0   4   1      513.19      532.73      4.77 o 
   1   4   1      741.13      755.05      6.04 o 
   2   4   1      593.63      718.43     11.42 o 
   3   4   1       24.78       23.55      1.19 o 
   4   4   1        7.33        7.10      2.01 o 
   5   4   1        2.10        0.02      1.94 o 
   6   4   1        0.21        0.50      1.53 o 
  -7   5   1       13.39       13.04      1.73 o 
  -6   5   1        8.47        7.33      1.15 o 
  -5   5   1       10.67       12.57      1.82 o 
  -4   5   1       17.09       17.53      0.95 o 
  -3   5   1       51.86       55.57      1.14 o 
  -2   5   1      261.54      260.04      3.25 o 
  -1   5   1     1907.26     1909.61     10.28 o 
   0   5   1      465.64      466.49      3.45 o 
   1   5   1        0.35        0.13      0.72 o 
   2   5   1      105.56      117.52      3.30 o 
   3   5   1       10.59       10.95      1.35 o 
   4   5   1      128.56      125.92      2.86 o 
   5   5   1        6.63        5.21      1.83 o 
  -7   6   1        2.61        2.37      1.68 o 
  -6   6   1        2.18       -0.03      1.41 o 
  -5   6   1       34.85       33.58      1.54 o 
  -4   6   1      121.09      120.67      2.35 o 
  -3   6   1      220.43      224.87      3.30 o 
  -2   6   1      814.75      840.94      4.32 o 
  -1   6   1      423.69      447.43      3.60 o 
   0   6   1       92.38       96.27      1.79 o 
   1   6   1      562.87      536.07      4.61 o 
   2   6   1        0.50        1.51      1.47 o 
   3   6   1       51.50       53.36      1.88 o 
   4   6   1       34.75       28.25      2.49 o 
   5   6   1        1.17        1.64      1.26 o 
  -7   7   1        1.31        0.08      1.76 o 
  -6   7   1        0.66        0.31      1.64 o 
  -5   7   1       68.40       71.06      1.76 o 
  -4   7   1       22.98       22.65      1.41 o 
  -3   7   1      126.05      130.46      2.48 o 
  -2   7   1        9.00       13.44      1.34 o 
  -1   7   1        2.02        2.66      0.54 o 
   0   7   1        7.25        7.55      1.18 o 
   1   7   1        2.40        2.22      0.95 o 
   2   7   1       40.75       40.21      2.88 o 
   3   7   1      128.11      116.46      3.47 o 
   4   7   1        3.82        1.19      1.72 o 
   5   7   1        0.33       -1.46      1.46 o 
  -6   8   1        2.96        3.67      1.27 o 
  -5   8   1       59.22       56.32      2.34 o 
  -4   8   1        7.19        8.01      2.20 o 
  -3   8   1       25.32       25.60      1.80 o 
  -2   8   1        4.22        2.95      1.04 o 
  -1   8   1        9.58        7.96      0.80 o 
   0   8   1       30.11       31.48      1.75 o 
   1   8   1       14.52       13.94      1.20 o 
   2   8   1       13.32        9.96      1.55 o 
   3   8   1       13.16       13.54      1.17 o 
   4   8   1       29.12       31.05      3.01 o 
  -6   9   1        0.06        2.49      1.08 o 
  -5   9   1        0.06       -0.11      1.38 o 
  -4   9   1        0.83       -1.99      2.57 o 
  -3   9   1       21.75       23.09      2.02 o 
  -2   9   1       18.90       20.82      1.87 o 
  -1   9   1       12.87       13.35      1.16 o 
   0   9   1      361.16      355.10      4.50 o 
   1   9   1       72.65       71.67      2.17 o 
   2   9   1        4.88        6.49      1.03 o 
   3   9   1        0.92        0.69      1.74 o 
   4   9   1        1.37        1.89      1.40 o 
  -6  10   1       20.58       17.26      1.12 o 
  -5  10   1        0.33       -0.33      1.71 o 
  -4  10   1        8.82        5.11      1.97 o 
  -3  10   1        0.51        0.90      2.19 o 
  -2  10   1        4.64        4.79      2.30 o 
  -1  10   1       30.40       29.38      2.23 o 
   0  10   1       65.06       71.04      2.78 o 
   1  10   1       33.49       32.92      1.08 o 
   2  10   1        2.65        0.74      1.16 o 
   3  10   1        6.07        7.60      1.39 o 
  -5  11   1        4.76        5.04      1.74 o 
  -4  11   1       32.90       30.40      2.00 o 
  -3  11   1        4.28        4.00      2.19 o 
  -2  11   1       51.47       55.62      3.05 o 
  -1  11   1       22.95       25.74      1.21 o 
   0  11   1       13.30       13.88      1.45 o 
   1  11   1        3.86        5.07      1.05 o 
   2  11   1        4.12        5.10      1.04 o 
  -5  12   1        1.91        0.72      1.33 o 
  -4  12   1        9.16        8.91      1.51 o 
  -3  12   1       16.29       13.51      1.65 o 
  -2  12   1        0.16        1.06      1.13 o 
  -1  12   1        7.57        8.75      1.10 o 
   0  12   1        1.42        2.02      0.88 o 
   1  12   1        0.01        0.21      0.84 o 
  -3  13   1        4.45        4.71      1.46 o 
  -2  13   1        2.31        3.32      1.15 o 
  -1  13   1        0.01       -0.76      0.76 o 
   0  13   1        2.03        2.50      0.70 o 
   0 -13   2        1.86       -0.07      1.17 o 
   1 -13   2       26.44       28.95      2.36 o 
   2 -13   2       38.34       41.18      1.38 o 
   3 -13   2        1.84        1.20      1.07 o 
  -1 -12   2        4.15        4.06      1.09 o 
   0 -12   2        4.54        6.89      1.32 o 
   1 -12   2       13.74       13.28      1.10 o 
   2 -12   2        2.21        3.00      1.16 o 
   3 -12   2       27.57       27.60      1.88 o 
   4 -12   2        0.65        0.54      1.13 o 
  -2 -11   2        7.11        7.36      1.74 o 
  -1 -11   2        4.60        5.58      1.24 o 
   0 -11   2       22.73       23.72      1.20 o 
   1 -11   2      167.07      160.96      4.75 o 
   2 -11   2        2.14        3.03      2.01 o 
   3 -11   2        1.06        1.06      1.58 o 
   4 -11   2        6.21        5.36      1.34 o 
   5 -11   2        2.13        2.68      1.60 o 
  -3 -10   2       10.97       10.91      3.89 o 
  -2 -10   2        2.61        3.02      1.16 o 
  -1 -10   2        5.03        5.12      1.15 o 
   0 -10   2       35.46       34.37      1.32 o 
   1 -10   2       46.52       47.03      2.50 o 
   2 -10   2       25.66       24.88      2.37 o 
   3 -10   2        6.72        8.64      2.66 o 
   4 -10   2        0.93        1.01      1.59 o 
   5 -10   2        0.16        0.50      1.23 o 
   6 -10   2        0.18        0.12      1.60 o 
  -4  -9   2        0.15       -1.11      1.71 o 
  -3  -9   2       10.16        9.65      1.16 o 
  -2  -9   2        7.23        8.53      1.26 o 
  -1  -9   2        1.01        1.35      1.53 o 
   0  -9   2        2.63        5.03      1.32 o 
   1  -9   2       11.63       13.00      1.24 o 
   2  -9   2       11.07       10.05      1.28 o 
   3  -9   2        3.30        1.59      1.93 o 
   4  -9   2       25.40       24.52      1.57 o 
   5  -9   2        3.41        4.45      1.38 o 
   6  -9   2        0.01        2.15      1.48 o 
  -4  -8   2        0.02        2.62      1.83 o 
  -3  -8   2       17.60       12.69      1.33 o 
  -2  -8   2       33.21       30.77      1.10 o 
  -1  -8   2       42.85       38.52      1.59 o 
   0  -8   2       11.35       11.50      1.36 o 
   1  -8   2       11.98       12.90      0.98 o 
   2  -8   2       59.63       62.78      1.79 o 
   3  -8   2       23.45       20.31      1.59 o 
   4  -8   2       91.28       96.58      3.27 o 
   5  -8   2        2.90        1.53      1.48 o 
   6  -8   2        0.69        1.64      1.74 o 
  -5  -7   2        8.54       10.41      1.64 o 
  -4  -7   2       12.73        7.44      2.16 o 
  -3  -7   2       60.55       55.88      1.64 o 
  -2  -7   2       30.81       27.99      1.36 o 
  -1  -7   2        0.01       -0.04      1.41 o 
   0  -7   2       96.21       96.17      2.89 o 
   1  -7   2      117.08      137.23      2.36 o 
   2  -7   2      213.51      198.99      2.73 o 
   3  -7   2        9.31        9.08      1.00 o 
   4  -7   2       20.52       19.90      1.61 o 
   5  -7   2       35.50       38.51      2.08 o 
   6  -7   2        0.10       -0.54      1.32 o 
  -5  -6   2        0.01        1.53      1.74 o 
  -4  -6   2       35.93       32.08      2.35 o 
  -3  -6   2        5.87        4.27      1.07 o 
  -2  -6   2      103.32      127.86      3.65 o 
  -1  -6   2      119.18      127.33      3.11 o 
   0  -6   2       12.57       10.62      1.01 o 
   1  -6   2      142.33      147.91      4.06 o 
   2  -6   2       45.23       53.76      1.39 o 
   3  -6   2        8.22        9.15      1.31 o 
   4  -6   2       14.36       17.16      1.46 o 
   5  -6   2        0.30        1.88      1.57 o 
   6  -6   2        6.62        7.94      1.64 o 
  -5  -5   2        0.10       -0.60      1.95 o 
  -4  -5   2       51.75       56.35      2.77 o 
  -3  -5   2       52.59       49.24      1.53 o 
  -2  -5   2        6.81        6.44      1.41 o 
  -1  -5   2     1088.56     1321.27      8.91 o 
   0  -5   2      454.45      498.30      5.25 o 
   1  -5   2      179.06      179.43      3.15 o 
   2  -5   2       80.94       81.71      1.58 o 
   3  -5   2       57.69       58.29      1.66 o 
   4  -5   2       65.04       70.17      2.46 o 
   5  -5   2        1.63        2.40      1.49 o 
   6  -5   2        5.02        8.26      1.61 o 
   7  -5   2        6.01        4.65      1.56 o 
  -6  -4   2        4.32        5.10      1.23 o 
  -5  -4   2       36.00       39.91      2.51 o 
  -4  -4   2       98.93       90.49      2.36 o 
  -3  -4   2      237.50      234.49      3.21 o 
  -2  -4   2      940.72     1009.97      8.27 o 
  -1  -4   2      930.46     1048.13      6.45 o 
   0  -4   2      191.80      177.23      2.39 o 
   1  -4   2      167.58      160.79      4.82 o 
   2  -4   2       12.45       15.46      0.89 o 
   3  -4   2      508.65      569.12      5.68 o 
   4  -4   2        0.11        1.30      1.27 o 
   5  -4   2        0.04        2.49      1.32 o 
   6  -4   2       15.96       17.09      1.13 o 
   7  -4   2        0.12        0.11      1.68 o 
  -6  -3   2        4.42        4.42      1.30 o 
  -5  -3   2       30.78       32.42      2.36 o 
  -4  -3   2       77.67       76.39      3.16 o 
  -3  -3   2       10.54        9.64      0.83 o 
  -2  -3   2      252.90      268.88      3.72 o 
  -1  -3   2      163.10      151.00      2.27 o 
   0  -3   2      907.17      915.30      3.88 o 
   1  -3   2      250.28      239.91      3.00 o 
   2  -3   2       82.41       92.15      1.91 o 
   3  -3   2        0.89        1.08      0.71 o 
   4  -3   2      408.85      450.73      5.85 o 
   5  -3   2        0.03       -1.49      1.49 o 
   6  -3   2        0.41        0.46      1.17 o 
   7  -3   2       26.69       29.34      1.70 o 
  -6  -2   2        5.71        6.66      2.72 o 
  -5  -2   2      130.72      143.96      4.24 o 
  -4  -2   2       65.75       60.45      2.61 o 
  -3  -2   2       47.31       49.30      1.34 o 
  -2  -2   2      180.32      163.90      2.62 o 
  -1  -2   2      226.86      217.76      2.49 o 
   0  -2   2     5686.25     5150.92     99.02 o 
   2  -2   2     2040.62     1975.60      7.62 o 
   3  -2   2       26.69       28.13      0.97 o 
   4  -2   2      103.78      103.09      5.02 o 
   5  -2   2        5.24        5.98      1.95 o 
   6  -2   2       20.86       26.94      1.31 o 
   7  -2   2        3.35        2.36      1.73 o 
  -6  -1   2        7.29        8.07      1.99 o 
  -5  -1   2      377.85      394.49      6.82 o 
  -4  -1   2       33.13       31.05      1.84 o 
  -3  -1   2        0.51        0.00      0.64 o 
  -2  -1   2       76.36       79.93      1.72 o 
  -1  -1   2        1.81        0.78      0.34 o 
   0  -1   2      309.53      326.14      2.57 o 
   1  -1   2      367.11      368.47      2.83 o 
   2  -1   2       58.21       53.05      1.33 o 
   3  -1   2       77.90       76.35      1.46 o 
   4  -1   2       63.49       59.51      1.63 o 
   5  -1   2        4.71        3.02      1.98 o 
   6  -1   2        6.48        7.92      2.23 o 
   7  -1   2        2.63        2.89      1.57 o 
  -7   0   2        3.15        4.23      1.57 o 
  -6   0   2       66.21       67.54      1.70 o 
  -5   0   2      323.30      327.79      6.22 o 
  -4   0   2       43.42       46.26      2.14 o 
  -3   0   2        2.43        2.03      0.63 o 
  -2   0   2      516.53      485.15      3.81 o 
  -1   0   2      198.70      168.23      1.85 o 
   0   0   2      235.21      232.16      1.54 o 
   1   0   2       15.19       14.20      0.64 o 
   2   0   2       62.27       60.61      1.49 o 
   3   0   2      225.42      234.59      2.95 o 
   4   0   2       35.75       34.51      1.94 o 
   5   0   2      390.80      407.79      6.92 o 
   6   0   2       82.83       82.56      2.97 o 
  -7   1   2        1.12        1.60      1.64 o 
  -6   1   2       63.81       66.45      2.60 o 
  -5   1   2       29.03       31.04      1.99 o 
  -4   1   2      352.24      380.26      5.72 o 
  -3   1   2       16.63       18.65      0.99 o 
  -2   1   2      746.76      745.92      4.38 o 
  -1   1   2      564.67      479.94      3.63 o 
   0   1   2      369.49      353.03      5.15 o 
   1   1   2      152.50      133.54      3.44 o 
   2   1   2       35.22       42.89      1.36 o 
   3   1   2      298.20      324.76      4.93 o 
   4   1   2      107.09      107.36      3.39 o 
   5   1   2        1.76        0.82      2.18 o 
   6   1   2       30.47       29.57      3.10 o 
  -7   2   2        1.99        2.95      1.66 o 
  -6   2   2        0.70        0.20      1.56 o 
  -5   2   2       13.90       10.78      1.68 o 
  -4   2   2        7.34        6.57      0.72 o 
  -3   2   2       61.84       73.46      1.14 o 
  -2   2   2     1995.19     1901.64      7.11 o 
  -1   2   2      329.87      315.59      3.33 o 
   0   2   2      622.05      582.40      3.99 o 
   1   2   2       55.35       51.70      0.73 o 
   2   2   2       43.35       41.03      1.61 o 
   3   2   2      113.20      109.54      3.08 o 
   4   2   2        0.77        0.14      1.73 o 
   5   2   2        6.37        3.66      2.03 o 
   6   2   2        0.59        0.38      1.29 o 
  -7   3   2       20.91       19.74      2.10 o 
  -6   3   2       11.07        9.87      0.98 o 
  -5   3   2       23.41       25.49      1.21 o 
  -4   3   2      124.68      150.73      1.99 o 
  -3   3   2       85.72       97.91      1.22 o 
  -2   3   2      139.59      145.33      1.66 o 
  -1   3   2     1894.63     1572.04      7.82 o 
   0   3   2      209.01      208.26      1.70 o 
   1   3   2      157.89      171.55      2.87 o 
   2   3   2      141.69      140.59      3.10 o 
   3   3   2       22.47       20.37      1.51 o 
   4   3   2       33.96       31.93      2.09 o 
   5   3   2        0.00        0.82      1.88 o 
   6   3   2        7.97        7.32      1.22 o 
  -7   4   2       11.62        7.65      1.81 o 
  -6   4   2       50.42       49.89      1.28 o 
  -5   4   2       73.99       64.88      1.95 o 
  -4   4   2       12.59       10.68      0.86 o 
  -3   4   2       14.02       15.18      0.89 o 
  -2   4   2       33.73       35.66      0.95 o 
  -1   4   2        0.94        1.17      0.76 o 
   0   4   2     1022.00     1026.10      6.89 o 
   1   4   2       10.89       11.95      0.99 o 
   2   4   2      113.90      131.17      3.27 o 
   3   4   2        1.95        3.63      1.42 o 
   4   4   2       16.53       16.33      2.23 o 
   5   4   2       19.42       20.73      1.41 o 
   6   4   2        4.08        7.22      1.45 o 
  -7   5   2        0.00        2.26      2.05 o 
  -6   5   2        9.21        8.49      2.07 o 
  -5   5   2        6.25        6.91      1.44 o 
  -4   5   2        4.79        4.34      1.10 o 
  -3   5   2       27.51       29.38      0.87 o 
  -2   5   2       93.95      103.35      1.45 o 
  -1   5   2      196.47      227.06      2.45 o 
   0   5   2      602.08      611.21     21.27 o 
   1   5   2       13.30       10.89      0.76 o 
   2   5   2       15.37       15.61      1.32 o 
   3   5   2        1.60        2.33      1.71 o 
   4   5   2       11.33        9.62      1.63 o 
   5   5   2        5.74        6.64      1.32 o 
  -7   6   2       22.87       24.51      1.33 o 
  -6   6   2        6.93        7.98      2.32 o 
  -5   6   2       57.06       61.27      2.10 o 
  -4   6   2       35.55       33.92      1.47 o 
  -3   6   2        9.72       10.42      0.86 o 
  -2   6   2      750.62      789.62      8.97 o 
  -1   6   2      711.34      771.08      5.04 o 
   0   6   2      168.86      169.05      3.42 o 
   1   6   2        1.34        0.99      0.87 o 
   2   6   2       10.63        7.80      1.62 o 
   3   6   2        9.93        8.31      2.00 o 
   4   6   2        5.91        3.92      2.07 o 
   5   6   2        0.38        1.15      1.61 o 
  -7   7   2       18.06       18.25      1.11 o 
  -6   7   2       58.55       55.78      2.59 o 
  -5   7   2      103.22      111.83      3.31 o 
  -4   7   2      235.05      238.14      5.09 o 
  -3   7   2       96.41       90.53      1.69 o 
  -2   7   2        0.01       -0.13      0.86 o 
  -1   7   2        1.51        0.63      0.81 o 
   0   7   2       78.86       76.44      2.61 o 
   1   7   2      296.06      308.12      3.86 o 
   2   7   2      352.89      353.75      4.53 o 
   3   7   2       76.88       72.51      1.79 o 
   4   7   2        0.14       -0.75      1.30 o 
  -6   8   2        7.08        6.31      1.28 o 
  -5   8   2      190.14      189.06      3.37 o 
  -3   8   2      167.51      162.31      4.85 o 
  -2   8   2       71.62       64.04      1.90 o 
  -1   8   2      185.78      173.28      8.92 o 
   0   8   2        4.33        4.15      1.15 o 
   1   8   2      509.37      537.62      4.44 o 
   2   8   2       13.56       14.81      1.17 o 
   3   8   2       20.97       14.19      1.44 o 
   4   8   2        8.78        8.53      1.44 o 
  -6   9   2       21.84       19.00      1.10 o 
  -5   9   2      201.32      196.66      7.19 o 
  -4   9   2      159.28      156.97      3.09 o 
  -3   9   2       38.78       39.02      1.59 o 
  -2   9   2       17.83       16.06      1.43 o 
  -1   9   2       18.42       18.06      1.23 o 
   0   9   2      645.30      645.04      4.92 o 
   1   9   2      129.31      133.39      2.31 o 
   2   9   2        3.77        4.51      1.21 o 
   3   9   2        0.01       -0.70      1.69 o 
  -6  10   2       13.13       14.57      1.31 o 
  -5  10   2       27.91       27.99      4.03 o 
  -4  10   2        7.10        6.14      1.48 o 
  -3  10   2        8.59        6.81      1.82 o 
  -2  10   2       20.66       17.18      2.77 o 
  -1  10   2       71.31       78.75      3.38 o 
   0  10   2       53.16       53.63      1.93 o 
   1  10   2       59.67       63.55      2.00 o 
   2  10   2        0.87        0.18      1.25 o 
   3  10   2        3.16        4.10      1.37 o 
  -5  11   2        0.22        0.00      1.25 o 
  -4  11   2        1.55        2.35      1.99 o 
  -3  11   2       55.60       52.69      1.82 o 
  -2  11   2       28.59       22.92      2.18 o 
  -1  11   2        1.37       -0.53      1.52 o 
   0  11   2       36.04       35.68      1.66 o 
   1  11   2        0.75        1.51      0.93 o 
   2  11   2        4.89        4.69      0.99 o 
  -4  12   2       12.96       11.41      1.78 o 
  -3  12   2       22.26       22.29      1.26 o 
  -2  12   2        0.06        0.43      1.17 o 
  -1  12   2        0.01       -0.30      1.10 o 
   0  12   2        4.41        6.38      0.92 o 
   1  12   2       18.80       21.64      1.02 o 
  -3  13   2        1.38        1.22      1.11 o 
  -2  13   2        0.15        0.56      1.06 o 
  -1  13   2        1.11        2.75      0.80 o 
   0 -13   3        3.87        1.59      1.35 o 
   1 -13   3       21.12       19.49      1.99 o 
   2 -13   3        8.66        9.04      1.08 o 
   3 -13   3        0.22        0.20      1.32 o 
  -1 -12   3        1.62        1.04      1.13 o 
   0 -12   3        0.51       -1.75      1.75 o 
   1 -12   3       27.66       30.65      1.22 o 
   2 -12   3       22.36       29.32      1.87 o 
   3 -12   3        0.64        0.52      1.21 o 
   4 -12   3        2.49       -0.15      1.55 o 
  -2 -11   3       14.83       14.30      1.60 o 
  -1 -11   3       18.59       23.32      1.73 o 
   0 -11   3       77.18       79.65      1.84 o 
   1 -11   3       64.21       65.95      1.64 o 
   2 -11   3        0.02       -0.15      1.63 o 
   3 -11   3        1.46       -0.99      1.55 o 
   4 -11   3        5.05        2.95      1.33 o 
   5 -11   3       61.95       67.86      2.32 o 
  -3 -10   3        0.09        0.88      1.44 o 
  -2 -10   3        1.68        1.47      1.13 o 
  -1 -10   3       43.04       43.15      2.35 o 
   0 -10   3      182.10      172.76      2.33 o 
   1 -10   3        0.35        1.88      1.69 o 
   2 -10   3        9.55        5.85      1.93 o 
   3 -10   3        2.83        1.27      1.83 o 
   4 -10   3       10.44        8.57      1.94 o 
   5 -10   3        0.00        1.35      1.82 o 
  -4  -9   3        0.00       -0.06      1.66 o 
  -3  -9   3        0.40        1.33      1.33 o 
  -2  -9   3        8.90        8.41      1.89 o 
  -1  -9   3       27.76       26.09      1.16 o 
   0  -9   3        0.33        0.78      1.09 o 
   1  -9   3       22.98       21.82      2.42 o 
   2  -9   3        8.13        7.30      1.90 o 
   3  -9   3      229.79      231.23      3.51 o 
   4  -9   3       37.31       35.03      2.33 o 
   5  -9   3       13.15       10.70      2.09 o 
   6  -9   3        0.38        0.44      1.49 o 
  -4  -8   3        6.33        5.68      1.87 o 
  -3  -8   3       10.07       10.05      1.48 o 
  -2  -8   3        5.48        5.69      1.46 o 
  -1  -8   3        1.52        0.76      1.11 o 
   0  -8   3       81.69       80.03      2.96 o 
   1  -8   3        0.02        0.92      1.02 o 
   2  -8   3       10.81       10.41      1.14 o 
   3  -8   3       75.85       80.67      2.61 o 
   4  -8   3       11.24       13.52      2.17 o 
   5  -8   3        6.67        8.14      2.19 o 
   6  -8   3        0.12       -1.59      1.59 o 
  -5  -7   3       12.70       13.30      1.64 o 
  -4  -7   3        0.04       -1.19      1.49 o 
  -3  -7   3        3.21       -0.32      1.68 o 
  -2  -7   3       20.56       17.87      1.33 o 
  -1  -7   3      196.12      208.80      7.48 o 
   0  -7   3        0.14       -0.87      1.30 o 
   1  -7   3        1.12        2.38      1.26 o 
   2  -7   3      147.34      150.65      2.17 o 
   3  -7   3       29.94       32.88      1.64 o 
   4  -7   3       24.15       23.63      1.88 o 
   5  -7   3        0.03        0.56      1.58 o 
   6  -7   3        4.37        2.76      1.74 o 
  -5  -6   3        0.35        1.36      1.87 o 
  -4  -6   3        0.05       -0.05      1.57 o 
  -3  -6   3       42.32       42.01      1.33 o 
  -2  -6   3        0.00        0.22      1.32 o 
  -1  -6   3       72.17       76.85      1.89 o 
   0  -6   3      273.89      266.18      4.45 o 
   1  -6   3      176.95      177.75      3.63 o 
   2  -6   3        9.60        8.67      0.64 o 
   3  -6   3        3.14        3.14      0.88 o 
   4  -6   3       11.31       10.73      1.20 o 
   5  -6   3       86.11       85.47      2.54 o 
   6  -6   3        7.91        7.76      1.43 o 
  -5  -5   3        1.61        1.46      2.14 o 
  -4  -5   3       11.42        9.71      1.79 o 
  -3  -5   3       19.16       21.33      0.98 o 
  -2  -5   3      140.27      140.58      3.31 o 
  -1  -5   3       26.57       35.68      3.17 o 
   0  -5   3      192.26      180.23      3.31 o 
   1  -5   3       27.46       31.87      0.96 o 
   2  -5   3      681.39      699.16      4.90 o 
   3  -5   3        1.14        0.34      0.81 o 
   4  -5   3        9.85       11.72      1.11 o 
   5  -5   3       24.96       22.99      2.09 o 
   6  -5   3        0.02       -1.88      1.88 o 
   7  -5   3        0.16        1.53      1.58 o 
  -6  -4   3        0.14        0.43      1.67 o 
  -5  -4   3       82.27       84.82      3.45 o 
  -4  -4   3       85.89       84.08      2.51 o 
  -3  -4   3        1.28        2.15      1.01 o 
  -2  -4   3      430.57      449.98      5.43 o 
  -1  -4   3       64.98       67.79      1.35 o 
   0  -4   3        3.15        1.98      0.60 o 
   1  -4   3        0.05        1.88      1.41 o 
   2  -4   3      139.33      149.29      1.65 o 
   3  -4   3      214.45      218.88      3.93 o 
   4  -4   3       87.60       82.38      2.69 o 
   5  -4   3        9.03       11.99      1.91 o 
   6  -4   3        1.80        2.07      2.04 o 
   7  -4   3        2.21        3.00      1.56 o 
  -6  -3   3       11.17       13.83      1.91 o 
  -5  -3   3       10.81        8.83      2.14 o 
  -4  -3   3      433.36      434.50      8.76 o 
  -3  -3   3       52.56       47.36      1.45 o 
  -2  -3   3      569.82      583.79      5.68 o 
  -1  -3   3      116.53      118.30      2.27 o 
   0  -3   3       11.32       14.20      0.55 o 
   1  -3   3       13.27       16.75      1.57 o 
   2  -3   3      116.23      127.78      2.77 o 
   3  -3   3      115.83      134.95      2.42 o 
   4  -3   3       78.52       73.75      2.56 o 
   5  -3   3        1.26        0.80      1.67 o 
   6  -3   3        7.64        7.14      1.99 o 
   7  -3   3       34.84       32.68      1.64 o 
  -6  -2   3       17.71       18.29      1.91 o 
  -5  -2   3      108.50      111.81      3.82 o 
  -4  -2   3       79.39       76.24      1.64 o 
  -3  -2   3       11.52       12.13      0.78 o 
  -2  -2   3      276.00      288.43      3.68 o 
  -1  -2   3        0.04        0.49      0.53 o 
   0  -2   3     4169.65     3948.35     11.85 o 
   1  -2   3      413.14      410.75      4.12 o 
   2  -2   3      196.45      173.20      2.57 o 
   3  -2   3      106.45      113.16      3.36 o 
   4  -2   3      129.09      133.04      2.45 o 
   5  -2   3        0.01       -1.25      2.11 o 
   6  -2   3        5.86        5.35      1.46 o 
  -6  -1   3        2.62        0.95      2.15 o 
  -5  -1   3        5.37        5.48      2.15 o 
  -4  -1   3       12.66       10.73      1.04 o 
  -3  -1   3      213.83      242.40      9.91 o 
  -2  -1   3       30.93       29.80      1.16 o 
  -1  -1   3      122.77      110.62      1.94 o 
   0  -1   3     8370.57     6891.75     58.89 o 
   2  -1   3       41.82       35.89      1.24 o 
   3  -1   3       11.22       12.68      0.75 o 
   4  -1   3       58.57       59.98      1.72 o 
   5  -1   3       31.89       32.51      2.21 o 
   6  -1   3       13.91       15.00      2.16 o 
  -7   0   3        4.03        5.17      1.77 o 
  -6   0   3       26.29       28.70      1.80 o 
  -5   0   3        0.67       -1.81      2.10 o 
  -4   0   3       57.50       58.78      1.63 o 
  -3   0   3       89.41       99.72      1.76 o 
  -2   0   3     1980.35     1874.11      8.23 o 
  -1   0   3      173.25      153.38      2.15 o 
   0   0   3      683.56      641.07      8.94 o 
   1   0   3        3.43        1.34      0.47 o 
   2   0   3       86.93       84.34      1.91 o 
   3   0   3      195.74      205.77      2.62 o 
   4   0   3       76.37       86.16      3.04 o 
   5   0   3      102.29       88.51      3.41 o 
   6   0   3        5.18        4.55      1.37 o 
  -7   1   3        4.94        2.83      1.31 o 
  -6   1   3        1.99        2.51      1.28 o 
  -5   1   3       69.06       63.05      2.82 o 
  -4   1   3       16.06       14.96      0.90 o 
  -3   1   3       13.56       11.44      0.48 o 
  -2   1   3       42.38       45.04      1.27 o 
  -1   1   3        0.02        0.03      0.28 o 
   0   1   3      251.72      244.03      1.72 o 
   1   1   3      430.41      411.00      3.82 o 
   2   1   3       27.09       28.21      1.31 o 
   3   1   3       38.86       37.04      1.80 o 
   4   1   3       85.66       93.71      3.25 o 
   5   1   3       46.87       48.56      2.54 o 
   6   1   3       12.41       11.52      2.36 o 
  -7   2   3        0.33        1.58      1.33 o 
  -6   2   3      153.70      150.04      2.50 o 
  -5   2   3       11.03        8.88      1.97 o 
  -4   2   3      151.50      124.51      1.80 o 
  -3   2   3      125.52      157.21      1.60 o 
  -2   2   3        0.07       -0.10      0.60 o 
  -1   2   3      335.39      291.56      2.07 o 
   0   2   3      148.67      152.30      4.48 o 
   1   2   3       24.19       24.77      0.57 o 
   2   2   3     1090.62     1204.06     13.22 o 
   3   2   3      249.51      289.34      5.11 o 
   4   2   3        9.87       10.27      1.91 o 
   5   2   3        6.74        7.12      1.60 o 
   6   2   3        0.21       -0.97      1.29 o 
  -7   3   3        0.20        0.52      1.41 o 
  -6   3   3       91.23       93.40      1.71 o 
  -5   3   3       16.41       19.40      2.12 o 
  -4   3   3       80.15       91.21      1.77 o 
  -3   3   3      253.33      265.08      2.83 o 
  -2   3   3      558.31      591.32      5.43 o 
  -1   3   3       19.52       19.80      1.02 o 
   0   3   3      114.32      122.90      1.92 o 
   1   3   3      170.37      176.63      1.85 o 
   2   3   3       24.67       27.29      1.42 o 
   3   3   3       72.52       72.74      2.77 o 
   4   3   3       11.91       12.04      2.00 o 
   5   3   3       10.06        5.04      1.51 o 
   6   3   3        4.20        5.35      1.23 o 
  -7   4   3        1.64        1.57      2.08 o 
  -6   4   3        5.80        4.92      1.27 o 
  -5   4   3      130.53      136.89      2.85 o 
  -4   4   3        0.45       -0.61      0.87 o 
  -3   4   3      209.88      215.67      2.66 o 
  -2   4   3      133.84      131.85      2.61 o 
  -1   4   3     3010.77     2899.45     12.70 o 
   0   4   3      243.85      277.97      5.28 o 
   1   4   3        0.26        0.72      0.75 o 
   2   4   3      122.01      121.87      3.16 o 
   3   4   3        1.58        0.62      1.60 o 
   4   4   3       46.32       44.15      4.24 o 
   5   4   3       21.77       17.33      1.33 o 
  -7   5   3        0.02        0.64      1.91 o 
  -6   5   3        2.02        2.65      1.42 o 
  -5   5   3       27.00       23.39      1.50 o 
  -4   5   3       54.70       48.99      2.25 o 
  -3   5   3      106.27      108.06      2.85 o 
  -2   5   3      298.52      313.99      4.24 o 
  -1   5   3      502.62      579.37      4.14 o 
   0   5   3       15.19       17.54      0.83 o 
   1   5   3        4.37        3.08      0.83 o 
   2   5   3        1.40        1.68      1.55 o 
   3   5   3        1.59        1.83      1.87 o 
   4   5   3       81.48       74.88      2.19 o 
   5   5   3        1.89       -1.38      1.53 o 
  -7   6   3        0.45       -0.89      1.19 o 
  -6   6   3        2.39        3.34      1.75 o 
  -5   6   3        0.00        0.17      1.56 o 
  -4   6   3       19.54       18.41      1.35 o 
  -3   6   3      137.18      134.74      4.62 o 
  -2   6   3      452.55      434.37      4.15 o 
  -1   6   3       48.79       54.80      2.44 o 
   0   6   3       96.62       90.12      3.54 o 
   1   6   3      102.61      110.13      2.19 o 
   2   6   3        1.35        0.89      1.75 o 
   3   6   3        2.06        1.28      2.21 o 
   4   6   3       11.53        9.44      1.40 o 
   5   6   3       13.61       12.19      1.39 o 
  -7   7   3        5.42        4.99      1.07 o 
  -6   7   3       38.18       35.31      2.04 o 
  -5   7   3      167.89      167.88      4.09 o 
  -4   7   3        1.33        1.17      1.40 o 
  -3   7   3      163.35      154.66      2.73 o 
  -2   7   3       14.09       15.51      1.02 o 
  -1   7   3      133.88      130.29      2.40 o 
   0   7   3       13.14       14.93      1.26 o 
   1   7   3       55.03       52.47      1.70 o 
   2   7   3       51.96       48.54      2.47 o 
   3   7   3        7.87        8.67      1.49 o 
   4   7   3        0.02        1.38      1.63 o 
  -6   8   3        1.11        0.94      1.58 o 
  -5   8   3       57.61       53.86      1.91 o 
  -4   8   3       48.21       51.34      2.68 o 
  -3   8   3        0.37        0.06      1.84 o 
  -2   8   3       25.22       25.69      1.47 o 
  -1   8   3       21.92       20.02      0.97 o 
   0   8   3       12.82       11.55      1.56 o 
   1   8   3      234.46      248.44      3.68 o 
   2   8   3       35.33       33.82      1.61 o 
   3   8   3        0.19        1.12      1.96 o 
   4   8   3        0.78        0.51      1.39 o 
  -6   9   3        2.38        1.63      1.33 o 
  -5   9   3       74.77       75.42      2.35 o 
  -4   9   3        6.14        5.05      1.73 o 
  -3   9   3       83.58       74.76      2.99 o 
  -2   9   3        4.25        3.24      1.11 o 
  -1   9   3      164.56      149.27      2.82 o 
   0   9   3       71.46       76.53      2.11 o 
   1   9   3        7.74        9.87      2.44 o 
   2   9   3        3.80        4.82      1.49 o 
   3   9   3        0.21       -0.09      1.50 o 
  -6  10   3        0.47       -1.24      1.24 o 
  -5  10   3        3.57        3.94      1.21 o 
  -4  10   3       55.17       56.32      1.51 o 
  -3  10   3        0.29       -2.19      2.24 o 
  -2  10   3       47.28       44.73      1.41 o 
  -1  10   3       22.50       23.32      1.61 o 
   0  10   3       62.01       58.78      2.74 o 
   1  10   3        4.08        1.66      1.87 o 
   2  10   3        0.33        1.40      1.16 o 
  -5  11   3        2.26        2.01      1.13 o 
  -4  11   3        0.15        1.30      1.03 o 
  -3  11   3       44.29       47.33      2.35 o 
  -2  11   3        2.70        4.76      1.94 o 
  -1  11   3        2.45        4.92      1.82 o 
   0  11   3        3.56        2.78      2.44 o 
   1  11   3       17.64       19.10      1.58 o 
   2  11   3       19.13       21.62      1.52 o 
  -4  12   3        2.20        0.89      1.68 o 
  -3  12   3        0.98        1.90      1.61 o 
  -2  12   3       13.14       15.24      1.57 o 
  -1  12   3        0.23       -1.08      1.72 o 
   0  12   3        0.37       -0.17      1.06 o 
   1  12   3        8.54       12.99      1.36 o 
  -3  13   3        3.90        6.96      1.42 o 
  -2  13   3        0.23        0.48      1.37 o 
  -1  13   3        0.05        0.85      1.81 o 
   1 -13   4        1.60        1.46      1.39 o 
   2 -13   4       16.80       18.99      1.46 o 
  -1 -12   4        1.70        0.93      1.56 o 
   0 -12   4        0.03        0.05      1.66 o 
   1 -12   4       43.25       45.87      1.52 o 
   2 -12   4       33.46       39.12      1.95 o 
   3 -12   4        1.84        3.94      1.51 o 
   4 -12   4        8.07        8.57      1.38 o 
  -2 -11   4       13.81        9.93      1.56 o 
  -1 -11   4        0.36        1.31      1.30 o 
   0 -11   4        6.39        8.68      1.46 o 
   1 -11   4        5.83        5.70      1.50 o 
   2 -11   4        0.37       -0.31      2.23 o 
   3 -11   4        7.63        7.32      2.01 o 
   4 -11   4        0.14        1.28      1.72 o 
   5 -11   4        7.03        8.37      1.40 o 
  -3 -10   4        1.16        0.24      1.37 o 
  -2 -10   4        1.00        1.50      1.35 o 
  -1 -10   4       13.29       14.25      1.50 o 
   0 -10   4        5.57        7.37      1.68 o 
   1 -10   4        0.00        3.47      2.12 o 
   2 -10   4        7.32        8.31      1.71 o 
   3 -10   4        0.63       -0.09      2.05 o 
   4 -10   4       37.47       35.60      2.09 o 
   5 -10   4        8.69        8.96      1.68 o 
  -3  -9   4        6.23        3.58      1.36 o 
  -2  -9   4       19.45       13.75      1.54 o 
  -1  -9   4       44.29       38.95      2.26 o 
   0  -9   4        2.15       -1.14      1.45 o 
   1  -9   4        4.39        5.43      1.35 o 
   2  -9   4       31.36       31.56      1.88 o 
   3  -9   4       55.12       49.91      1.80 o 
   4  -9   4       65.08       65.92      2.83 o 
   5  -9   4        0.00        1.02      1.82 o 
   6  -9   4        5.23        2.81      1.44 o 
  -4  -8   4        3.75        2.89      1.52 o 
  -3  -8   4       33.20       23.96      1.98 o 
  -2  -8   4       11.40        7.93      2.31 o 
  -1  -8   4        0.00       -0.29      1.80 o 
   0  -8   4       41.55       37.70      2.41 o 
   1  -8   4        0.09        0.29      1.11 o 
   2  -8   4        1.44        0.56      1.70 o 
   3  -8   4       15.53       18.21      2.04 o 
   4  -8   4        0.68       -0.12      2.43 o 
   5  -8   4       19.79       19.52      1.58 o 
   6  -8   4        0.05        1.83      1.66 o 
  -5  -7   4        0.24        1.97      1.61 o 
  -4  -7   4        8.41        6.64      1.81 o 
  -3  -7   4        7.05        4.60      1.99 o 
  -2  -7   4        0.14        1.76      1.28 o 
  -1  -7   4       55.16       53.32      2.36 o 
   0  -7   4       50.17       58.44      2.92 o 
   1  -7   4       74.40       80.51      3.18 o 
   2  -7   4        0.19        1.20      1.02 o 
   3  -7   4        0.01       -0.11      1.19 o 
   4  -7   4        0.01       -1.45      1.89 o 
   5  -7   4        5.68        7.56      1.50 o 
   6  -7   4       10.47        8.07      1.97 o 
  -5  -6   4        4.96        5.67      1.97 o 
  -4  -6   4       11.03       10.03      1.50 o 
  -3  -6   4       22.02       22.62      1.40 o 
  -2  -6   4        8.00        8.57      1.03 o 
  -1  -6   4       82.21      100.13      2.99 o 
   0  -6   4        8.95       12.72      0.83 o 
   1  -6   4       15.87       14.27      0.70 o 
   2  -6   4       22.71       24.12      2.37 o 
   3  -6   4        7.79        8.82      1.10 o 
   4  -6   4        6.15        6.14      1.85 o 
   5  -6   4        0.62        2.36      1.62 o 
   6  -6   4        3.65        4.55      1.36 o 
  -5  -5   4        2.74        3.55      1.88 o 
  -4  -5   4      153.57      161.49      3.20 o 
  -3  -5   4       51.87       51.76      3.30 o 
  -2  -5   4       21.90       25.16      1.54 o 
  -1  -5   4       19.58       18.41      1.29 o 
   0  -5   4       10.91        9.59      0.67 o 
   1  -5   4      121.13      122.05      2.00 o 
   2  -5   4        1.37        1.46      1.51 o 
   3  -5   4        8.93        8.20      0.88 o 
   4  -5   4      137.27      145.05      2.62 o 
   5  -5   4       63.01       66.49      2.63 o 
   6  -5   4        0.47        1.05      1.42 o 
  -6  -4   4        7.93       12.60      1.77 o 
  -5  -4   4       26.85       24.33      2.09 o 
  -4  -4   4      169.04      163.69      2.53 o 
  -3  -4   4        8.40        7.53      1.02 o 
  -2  -4   4       60.99       69.36      1.61 o 
  -1  -4   4       48.81       51.43      1.25 o 
   0  -4   4      146.19      168.68      2.17 o 
   1  -4   4      250.48      245.40      6.58 o 
   2  -4   4     1272.35     1226.63      6.19 o 
   3  -4   4       38.00       43.84      1.92 o 
   4  -4   4       20.28       14.12      1.58 o 
   5  -4   4        3.36        1.43      2.05 o 
   6  -4   4        2.00        0.68      1.93 o 
  -6  -3   4        3.39        3.40      1.90 o 
  -5  -3   4        3.68        6.49      2.29 o 
  -4  -3   4       44.05       39.50      1.28 o 
  -3  -3   4        1.72        1.79      1.65 o 
  -2  -3   4       52.95       65.25      4.04 o 
  -1  -3   4      614.58      640.99      5.82 o 
   0  -3   4      719.22      706.14      5.85 o 
   1  -3   4       90.59       85.51      1.99 o 
   2  -3   4      367.73      377.19      3.27 o 
   3  -3   4        1.55        1.05      0.75 o 
   4  -3   4       13.45       11.17      1.29 o 
   5  -3   4        2.81        1.40      1.39 o 
   6  -3   4        2.09        2.25      1.36 o 
  -6  -2   4        1.67        0.00      1.85 o 
  -5  -2   4       59.14       56.16      2.84 o 
  -4  -2   4      343.48      350.91      4.14 o 
  -3  -2   4       75.84       77.14      1.81 o 
  -2  -2   4        5.47        7.69      0.80 o 
  -1  -2   4      713.88      680.06      5.69 o 
   0  -2   4     1062.05     1060.05      6.91 o 
   1  -2   4      447.86      447.04      4.31 o 
   2  -2   4       34.36       36.63      1.05 o 
   3  -2   4       43.72       43.89      1.33 o 
   4  -2   4       14.86       15.04      1.46 o 
   5  -2   4       20.26       22.36      2.35 o 
   6  -2   4       80.34       81.94      2.08 o 
  -6  -1   4       12.98       11.92      2.01 o 
  -5  -1   4      165.35      161.71      4.55 o 
  -4  -1   4       38.37       37.08      1.38 o 
  -3  -1   4       73.49       70.24      2.20 o 
  -2  -1   4      136.07      137.85      2.60 o 
  -1  -1   4       92.47       89.49      2.03 o 
   0  -1   4     1890.36     1831.22      8.78 o 
   1  -1   4       96.50      103.22      1.44 o 
   2  -1   4       73.39       69.32      1.40 o 
   3  -1   4        1.57        1.60      1.23 o 
   4  -1   4        1.40        2.09      1.06 o 
   5  -1   4       87.02       76.96      5.57 o 
   6  -1   4        9.50        9.68      1.92 o 
  -7   0   4        1.15       -1.13      1.67 o 
  -6   0   4        3.95        6.37      1.60 o 
  -5   0   4        0.78        2.83      2.08 o 
  -4   0   4        8.18       12.06      1.24 o 
  -3   0   4      259.50      282.24      3.42 o 
  -2   0   4       57.71       50.94      1.58 o 
  -1   0   4      765.17      715.57      5.41 o 
   0   0   4       37.64       42.59      1.36 o 
   1   0   4     1863.40     1753.44     19.30 o 
   2   0   4       23.74       22.93      1.16 o 
   3   0   4       22.82       23.06      1.40 o 
   4   0   4       39.83       39.04      1.48 o 
   5   0   4       60.93       53.37      2.24 o 
   6   0   4        1.76        3.90      1.43 o 
  -7   1   4       29.72       36.04      1.93 o 
  -6   1   4       27.92       23.38      2.16 o 
  -5   1   4        6.64        4.61      2.17 o 
  -4   1   4       15.92       16.15      1.26 o 
  -3   1   4      473.00      581.28      3.47 o 
  -2   1   4     1149.33     1143.33      7.04 o 
  -1   1   4       69.29       63.53      2.86 o 
   0   1   4      198.39      184.33      2.60 o 
   1   1   4       45.04       57.28      1.66 o 
   2   1   4       94.45       99.99      2.54 o 
   3   1   4      214.50      215.96      4.31 o 
   4   1   4       11.95       13.02      1.81 o 
   5   1   4        4.44        4.28      2.57 o 
   6   1   4       19.77       18.01      1.74 o 
  -7   2   4        4.29        2.54      1.84 o 
  -6   2   4       36.57       32.18      2.27 o 
  -5   2   4       27.73       22.11      1.96 o 
  -4   2   4        4.42        4.89      1.00 o 
  -3   2   4        1.47        0.55      0.69 o 
  -2   2   4       57.26       56.44      0.99 o 
  -1   2   4        0.99        1.97      0.61 o 
   0   2   4      245.11      231.49      2.84 o 
   1   2   4        6.50        6.96      0.58 o 
   2   2   4      191.52      209.45      2.69 o 
   3   2   4       29.64       31.55      1.70 o 
   4   2   4       29.28       31.29      2.12 o 
   5   2   4       17.95       14.54      2.28 o 
   6   2   4        2.27        5.24      1.77 o 
  -7   3   4        7.17        6.71      1.75 o 
  -6   3   4        0.86       -0.23      2.15 o 
  -4   3   4        1.91        3.25      0.96 o 
  -3   3   4       45.49       45.10      3.60 o 
  -2   3   4      177.65      183.35      2.21 o 
  -1   3   4     1055.18     1031.66      7.13 o 
   0   3   4      398.43      471.03      4.64 o 
   1   3   4       84.92       84.29      1.57 o 
   2   3   4      103.30      120.89      4.69 o 
   3   3   4       24.51       27.61      1.77 o 
   4   3   4       22.59       22.26      2.18 o 
   5   3   4        3.74        3.93      1.92 o 
   6   3   4        0.43       -0.26      1.52 o 
  -7   4   4       14.80       16.52      1.83 o 
  -6   4   4        6.30        4.19      2.26 o 
  -5   4   4      121.86      121.28      3.75 o 
  -4   4   4       12.75       13.09      0.91 o 
  -3   4   4       67.99       66.15      1.56 o 
  -2   4   4       88.23       96.79      2.40 o 
  -1   4   4     1978.56     2082.17     10.72 o 
   0   4   4     1540.89     1702.23      9.91 o 
   1   4   4       30.95       28.37      1.36 o 
   2   4   4        8.47        9.95      1.02 o 
   3   4   4        0.91       -0.44      1.85 o 
   4   4   4        0.28        0.11      1.58 o 
   5   4   4        9.15       10.11      1.85 o 
  -7   5   4        9.58        7.97      1.27 o 
  -6   5   4       60.93       57.46      2.46 o 
  -5   5   4      335.18      333.95      6.18 o 
  -4   5   4        3.93        4.33      1.59 o 
  -3   5   4       36.10       34.15      1.76 o 
  -2   5   4       52.87       55.73      1.91 o 
  -1   5   4        2.22        2.52      0.74 o 
   0   5   4        0.29        0.16      0.90 o 
   1   5   4       11.05       12.47      1.24 o 
   2   5   4        1.30       -0.21      1.09 o 
   3   5   4      130.62      132.96      3.94 o 
   4   5   4        2.81        3.56      1.52 o 
   5   5   4        6.74        6.70      1.86 o 
  -7   6   4        0.08       -0.58      1.16 o 
  -6   6   4       11.79        8.92      1.76 o 
  -5   6   4        9.34        9.27      1.45 o 
  -4   6   4      640.89      619.60      8.03 o 
  -3   6   4       87.42       89.92      2.80 o 
  -2   6   4       39.98       44.21      2.01 o 
  -1   6   4        0.50       -0.01      0.78 o 
   0   6   4        9.86       10.16      1.16 o 
   1   6   4       27.05       27.56      1.55 o 
   2   6   4      124.76      130.12      3.83 o 
   3   6   4       12.89       15.99      2.92 o 
   4   6   4       41.81       41.61      2.46 o 
  -6   7   4       19.98       20.91      1.63 o 
  -5   7   4      102.86      105.63      3.53 o 
  -4   7   4      584.16      573.49      8.02 o 
  -3   7   4      148.21      136.60      3.78 o 
  -2   7   4      146.58      143.80      3.79 o 
  -1   7   4       69.05       67.47      1.80 o 
   0   7   4      214.97      203.85      4.40 o 
   1   7   4      248.91      260.54      5.14 o 
   2   7   4       43.91       44.61      2.35 o 
   3   7   4        5.61        5.00      1.48 o 
   4   7   4        0.02       -1.28      1.28 o 
  -6   8   4        3.79        4.20      1.55 o 
  -5   8   4      106.35       98.80      3.44 o 
  -4   8   4       82.42       82.06      3.39 o 
  -3   8   4        2.59        3.39      1.57 o 
  -2   8   4        3.35        3.96      1.14 o 
  -1   8   4       45.90       47.94      1.18 o 
   0   8   4      190.64      188.64      4.47 o 
   1   8   4      286.27      305.69      5.77 o 
   2   8   4       28.94       32.65      2.21 o 
   3   8   4        3.89        4.41      1.87 o 
  -6   9   4        4.14        6.41      0.99 o 
  -5   9   4       26.34       26.66      1.69 o 
  -4   9   4       10.04       10.49      2.14 o 
  -3   9   4        0.73       -1.42      1.58 o 
  -2   9   4       25.34       27.30      2.08 o 
  -1   9   4       53.81       48.07      1.95 o 
   0   9   4       15.29       14.82      1.45 o 
   1   9   4        6.12        7.58      2.28 o 
   2   9   4        1.89        1.06      2.01 o 
   3   9   4        4.84        5.57      1.63 o 
  -5  10   4       20.67       24.77      1.65 o 
  -4  10   4       14.09       16.07      1.27 o 
  -3  10   4        1.27       -1.63      1.91 o 
  -2  10   4       64.72       60.68      2.18 o 
  -1  10   4       20.05       17.01      1.27 o 
   0  10   4        0.02        0.04      1.50 o 
   1  10   4        0.16        2.47      1.79 o 
   2  10   4        8.08       11.42      1.64 o 
  -5  11   4        2.82        1.99      1.31 o 
  -4  11   4        0.76       -0.17      1.17 o 
  -3  11   4       11.97       10.79      1.81 o 
  -2  11   4        6.49        5.98      1.27 o 
  -1  11   4        0.01       -0.90      1.17 o 
   0  11   4        0.18        0.22      1.66 o 
   1  11   4        0.24        1.51      1.47 o 
  -4  12   4       10.93       10.92      0.99 o 
  -3  12   4        1.40        2.44      1.58 o 
  -2  12   4        0.89        1.46      1.59 o 
  -1  12   4       22.22       24.26      1.08 o 
   0  12   4        0.47       -0.97      1.49 o 
   0 -12   5       25.92       26.12      1.59 o 
   1 -12   5       75.58       76.31      2.28 o 
   2 -12   5       35.79       39.76      1.74 o 
   3 -12   5        1.40        0.45      1.40 o 
  -2 -11   5        1.25        0.91      1.53 o 
  -1 -11   5        1.86        0.90      1.19 o 
   0 -11   5       29.46       27.78      1.97 o 
   1 -11   5        4.29        5.74      1.16 o 
   2 -11   5        1.68        1.37      1.42 o 
   3 -11   5       32.19       36.36      2.07 o 
   4 -11   5       18.25       17.58      1.45 o 
  -3 -10   5        1.26        0.15      1.08 o 
  -2 -10   5        4.98        4.97      1.22 o 
  -1 -10   5        4.59        5.21      1.71 o 
   0 -10   5        2.45        0.82      1.89 o 
   1 -10   5       21.09       21.38      1.59 o 
   2 -10   5        0.01        0.03      1.48 o 
   3 -10   5       20.62       19.67      2.06 o 
   4 -10   5        3.51        4.13      1.91 o 
   5 -10   5        0.45        2.29      1.60 o 
  -3  -9   5        0.38        1.15      1.10 o 
  -2  -9   5       27.23       19.83      1.36 o 
  -1  -9   5        0.48       -0.36      1.69 o 
   0  -9   5        0.30        1.74      1.51 o 
   1  -9   5        2.31        4.28      2.03 o 
   2  -9   5        0.34       -2.16      2.16 o 
   3  -9   5       65.07       62.75      2.13 o 
   4  -9   5        0.10        1.66      1.89 o 
   5  -9   5        0.10        0.87      1.23 o 
  -4  -8   5        0.01       -0.17      1.06 o 
  -3  -8   5        9.72        9.54      1.87 o 
  -2  -8   5       15.71       12.25      2.12 o 
  -1  -8   5        3.30        4.40      1.38 o 
   0  -8   5        2.20        0.90      1.24 o 
   1  -8   5        0.46        1.41      1.74 o 
   2  -8   5        2.24        2.89      1.82 o 
   3  -8   5        3.41        5.74      1.95 o 
   4  -8   5       11.82       12.51      1.50 o 
   5  -8   5        8.08        5.24      1.47 o 
  -4  -7   5        3.93        5.14      1.69 o 
  -3  -7   5       14.71       20.10      1.97 o 
  -2  -7   5       14.10       11.05      1.43 o 
  -1  -7   5       36.32       34.28      2.36 o 
   0  -7   5        0.06        0.97      1.05 o 
   1  -7   5        4.90        4.44      1.51 o 
   2  -7   5       12.57       11.09      1.11 o 
   3  -7   5        1.87        0.79      1.85 o 
   4  -7   5        7.51        6.77      1.79 o 
   5  -7   5       27.79       27.43      1.91 o 
   6  -7   5        2.14        2.78      1.78 o 
  -5  -6   5        8.42        8.40      1.54 o 
  -4  -6   5       47.41       44.88      2.41 o 
  -3  -6   5       59.11       69.76      2.62 o 
  -2  -6   5       89.19       85.07      2.57 o 
  -1  -6   5       96.08       97.80      2.09 o 
   0  -6   5      298.78      304.43      3.66 o 
   1  -6   5       10.90       11.61      1.22 o 
   2  -6   5        4.64        3.06      0.95 o 
   3  -6   5        5.34        5.83      1.13 o 
   4  -6   5        3.69        3.67      1.89 o 
   5  -6   5       72.97       69.95      2.99 o 
   6  -6   5        0.10        0.27      1.30 o 
  -5  -5   5        0.42        1.27      1.39 o 
  -4  -5   5       52.92       51.50      2.64 o 
  -3  -5   5      151.62      154.59      3.86 o 
  -2  -5   5       29.15       27.80      1.39 o 
  -1  -5   5      769.19      783.43      5.37 o 
   0  -5   5        2.38        3.34      0.79 o 
   1  -5   5       48.19       40.75      1.87 o 
   2  -5   5        0.51        0.57      0.85 o 
   3  -5   5       16.48       14.48      2.12 o 
   4  -5   5       60.49       58.63      2.04 o 
   5  -5   5       14.27       12.40      2.16 o 
   6  -5   5        0.43        1.68      1.36 o 
  -6  -4   5        1.73        0.82      1.60 o 
  -5  -4   5        0.04        1.39      1.52 o 
  -4  -4   5       25.48       23.70      1.30 o 
  -3  -4   5        1.11        1.94      0.97 o 
  -2  -4   5       18.61       16.97      0.96 o 
  -1  -4   5       37.66       36.17      1.26 o 
   0  -4   5       99.47      129.41      2.49 o 
   1  -4   5     1058.97     1017.58      8.35 o 
   2  -4   5       32.01       32.22      1.20 o 
   3  -4   5      147.65      146.38      2.02 o 
   4  -4   5        3.38        3.21      1.53 o 
   5  -4   5        0.72        1.70      1.50 o 
   6  -4   5        0.03        0.99      1.83 o 
  -6  -3   5        2.90        3.99      1.76 o 
  -5  -3   5        4.44        3.93      1.61 o 
  -4  -3   5       11.99       10.39      2.65 o 
  -3  -3   5       45.40       39.94      1.59 o 
  -2  -3   5       54.76       65.00      3.45 o 
  -1  -3   5       67.32       61.56      1.35 o 
   0  -3   5      268.32      286.01      2.83 o 
   1  -3   5     4143.13     4175.11     16.08 o 
   2  -3   5     4289.53     4129.43     18.24 o 
   3  -3   5       71.86       73.29      1.81 o 
   4  -3   5        0.20       -1.45      1.71 o 
   5  -3   5        6.39        2.83      1.46 o 
   6  -3   5       10.37       13.87      1.25 o 
  -6  -2   5        1.80        0.58      1.91 o 
  -5  -2   5       28.10       26.38      1.64 o 
  -4  -2   5      286.35      270.97      5.55 o 
  -3  -2   5       63.52       61.45      2.31 o 
  -2  -2   5        0.19       -0.58      0.73 o 
  -1  -2   5      676.22      700.29      6.28 o 
   0  -2   5      279.31      330.51      4.37 o 
   1  -2   5      704.70      776.76      6.67 o 
   2  -2   5       96.00       91.74      1.73 o 
   3  -2   5        0.01        2.25      1.42 o 
   4  -2   5        0.22        1.13      1.36 o 
   5  -2   5      111.29      114.81      3.73 o 
   6  -2   5        9.71       10.73      1.23 o 
  -6  -1   5        2.72       -1.34      1.93 o 
  -5  -1   5       49.30       47.36      2.73 o 
  -4  -1   5       44.92       41.43      1.47 o 
  -3  -1   5      104.67      114.28      2.93 o 
  -2  -1   5        9.98       10.05      0.69 o 
  -1  -1   5        6.58       10.69      0.96 o 
   0  -1   5      685.21      761.39      6.28 o 
   1  -1   5       18.93       18.71      0.76 o 
   2  -1   5       33.72       27.37      1.42 o 
   3  -1   5        1.86        1.15      0.99 o 
   4  -1   5       69.48       68.64      1.94 o 
   5  -1   5        9.71        6.20      2.10 o 
   6  -1   5       77.52       82.04      1.95 o 
  -6   0   5        0.03       -0.64      2.04 o 
  -5   0   5        9.07        7.57      2.27 o 
  -4   0   5        7.26        8.23      1.12 o 
  -3   0   5       65.35       87.85      4.21 o 
  -2   0   5        8.70        9.70      0.69 o 
  -1   0   5      154.71      157.70      2.91 o 
   0   0   5       94.73       99.53      2.27 o 
   1   0   5      185.82      205.03      3.41 o 
   2   0   5        2.63        3.91      1.03 o 
   3   0   5      268.19      285.20      6.71 o 
   4   0   5      175.85      176.06      8.61 o 
   5   0   5        1.27        1.37      1.74 o 
   6   0   5        8.53        7.30      1.95 o 
  -7   1   5        4.22        3.54      1.66 o 
  -6   1   5        0.23        2.40      2.10 o 
  -5   1   5       32.08       32.08      1.70 o 
  -4   1   5        2.37        3.49      1.11 o 
  -3   1   5      114.03      118.82      2.07 o 
  -2   1   5       47.48       51.30      1.72 o 
  -1   1   5      289.11      273.35      3.73 o 
   0   1   5        0.25        3.13      0.60 o 
   1   1   5       35.54       39.62      1.60 o 
   2   1   5      153.90      152.76      3.43 o 
   3   1   5        1.78        2.88      1.12 o 
   4   1   5        0.42        1.91      2.05 o 
   5   1   5        3.53        3.40      1.58 o 
   6   1   5        0.01        1.93      1.85 o 
  -7   2   5        1.97        0.44      1.72 o 
  -6   2   5       36.80       32.04      1.53 o 
  -5   2   5        3.42        2.94      2.06 o 
  -4   2   5       36.94       34.34      1.31 o 
  -3   2   5       11.09       16.64      0.86 o 
  -2   2   5       87.06       93.50      1.35 o 
  -1   2   5      538.73      538.61      5.38 o 
   0   2   5        2.19        4.19      0.55 o 
   1   2   5       34.27       34.98      1.55 o 
   2   2   5      100.83      105.21      2.96 o 
   3   2   5       44.52       43.75      1.52 o 
   4   2   5        0.85        0.54      2.36 o 
   5   2   5        0.08       -0.34      1.99 o 
   6   2   5       20.56       23.24      1.65 o 
  -7   3   5        0.30        1.77      1.66 o 
  -6   3   5        0.32        0.01      2.04 o 
  -5   3   5       15.23       14.64      2.21 o 
  -4   3   5        6.86        7.66      1.38 o 
  -3   3   5       27.93       25.74      1.84 o 
  -2   3   5       77.36       81.37      1.30 o 
  -1   3   5      275.36      297.79      4.19 o 
   0   3   5       19.36       27.26      1.42 o 
   1   3   5      574.05      605.51     14.23 o 
   2   3   5        0.40       -0.54      1.31 o 
   3   3   5       39.12       36.20      2.11 o 
   4   3   5        3.30        2.11      1.65 o 
   5   3   5       21.35       20.75      2.05 o 
  -7   4   5        0.02        0.90      1.20 o 
  -6   4   5       12.69       10.15      2.04 o 
  -5   4   5        9.74        8.09      2.44 o 
  -4   4   5       23.89       23.10      1.53 o 
  -3   4   5        6.71        7.34      0.83 o 
  -2   4   5       90.49      110.62      1.93 o 
  -1   4   5      434.94      399.01      5.13 o 
   0   4   5       65.22       81.02      2.80 o 
   1   4   5       13.95       17.60      0.87 o 
   2   4   5      149.30      154.05      3.96 o 
   3   4   5        1.37        2.80      2.14 o 
   4   4   5       12.63       12.43      1.65 o 
   5   4   5        2.98        1.33      1.68 o 
  -7   5   5       35.52       33.68      2.79 o 
  -6   5   5       27.69       30.78      2.24 o 
  -5   5   5      231.28      241.25      5.43 o 
  -4   5   5      398.40      374.01      6.23 o 
  -3   5   5       58.93       51.19      2.22 o 
  -2   5   5       38.28       33.59      1.67 o 
  -1   5   5      127.40      141.08      2.36 o 
   0   5   5       38.38       36.95      1.73 o 
   1   5   5       56.51       52.91      1.56 o 
   2   5   5        8.23        8.39      1.67 o 
   3   5   5        3.16        1.69      2.42 o 
   4   5   5       20.35       23.05      1.44 o 
   5   5   5        5.03        3.75      1.71 o 
  -6   6   5        0.96        2.40      1.32 o 
  -5   6   5       34.10       33.64      1.49 o 
  -4   6   5      414.49      421.84      6.78 o 
  -3   6   5       93.43       89.94      2.96 o 
  -2   6   5      200.01      177.43      2.80 o 
  -1   6   5        8.01        9.04      1.36 o 
   0   6   5        8.32        7.19      1.37 o 
   1   6   5        8.23        7.85      1.28 o 
   2   6   5      433.99      435.33      7.14 o 
   3   6   5      129.92      126.11      3.89 o 
   4   6   5       15.65       16.45      1.32 o 
  -6   7   5       25.57       30.22      1.49 o 
  -5   7   5       19.04       20.01      1.36 o 
  -4   7   5      133.51      138.19      5.06 o 
  -3   7   5      101.92      101.53      3.33 o 
  -2   7   5       46.80       46.48      1.27 o 
  -1   7   5        7.32        8.97      1.52 o 
   0   7   5      593.56      556.31      7.42 o 
   1   7   5        2.35        3.46      1.30 o 
   2   7   5      211.84      222.40      5.26 o 
   3   7   5        1.86        2.31      2.14 o 
   4   7   5        0.15       -1.15      1.15 o 
  -6   8   5        1.31        0.28      1.09 o 
  -5   8   5        4.89        5.24      1.65 o 
  -4   8   5       85.62       86.24      3.40 o 
  -3   8   5       14.30       13.78      2.06 o 
  -2   8   5        0.11        1.19      1.16 o 
  -1   8   5        0.12        1.09      1.11 o 
   0   8   5       64.69       62.83      2.57 o 
   1   8   5      344.15      370.41      6.55 o 
   2   8   5        5.63        5.85      2.37 o 
   3   8   5        7.86        6.85      1.81 o 
  -6   9   5        1.05        1.42      0.97 o 
  -5   9   5        1.69        2.86      1.19 o 
  -4   9   5        7.25        5.72      1.90 o 
  -3   9   5        0.83        0.36      1.43 o 
  -2   9   5        5.30        4.10      1.25 o 
  -1   9   5       15.57       17.66      1.34 o 
   0   9   5       18.55       18.20      1.31 o 
   1   9   5        0.01       -0.08      1.56 o 
   2   9   5        5.19        5.91      2.07 o 
   3   9   5       11.06       12.75      1.55 o 
  -5  10   5       24.51       20.98      1.47 o 
  -4  10   5        2.65        2.60      1.75 o 
  -3  10   5        4.17        3.07      1.98 o 
  -2  10   5       19.69       12.44      1.36 o 
  -1  10   5       13.67       13.85      1.20 o 
   0  10   5        9.28       10.62      1.18 o 
   1  10   5        8.08        6.76      1.44 o 
   2  10   5        0.11        0.58      1.48 o 
  -5  11   5        2.84        4.89      1.16 o 
  -4  11   5        3.44        4.12      1.05 o 
  -3  11   5        9.74        6.88      1.55 o 
  -2  11   5        0.95        2.92      1.24 o 
  -1  11   5        0.20       -0.56      1.09 o 
   0  11   5        0.25        0.59      1.16 o 
   1  11   5        1.79        2.29      1.10 o 
  -3  12   5        0.03        1.57      1.32 o 
  -2  12   5        4.66        4.45      1.43 o 
  -1  12   5        2.33        3.38      0.92 o 
   0 -12   6        6.67        5.96      1.39 o 
   1 -12   6       12.28       12.15      1.63 o 
   2 -12   6        2.36        2.18      1.42 o 
   3 -12   6        1.69        1.28      1.53 o 
  -1 -11   6       10.58       10.31      1.53 o 
   0 -11   6        0.62        1.48      1.65 o 
   1 -11   6        7.40        6.80      1.21 o 
   2 -11   6        4.21        5.69      1.61 o 
   3 -11   6       23.74       23.07      1.74 o 
   4 -11   6        5.61        4.51      1.49 o 
  -2 -10   6        7.51        6.64      1.18 o 
  -1 -10   6       14.16       13.91      2.02 o 
   0 -10   6        0.29       -1.04      1.36 o 
   1 -10   6        0.33        0.31      1.41 o 
   2 -10   6        3.82        2.21      4.07 o 
   3 -10   6        2.66        4.02      1.44 o 
   4 -10   6       23.48       25.21      1.62 o 
  -3  -9   6        4.95        3.24      1.99 o 
  -2  -9   6        1.67       -1.44      1.46 o 
  -1  -9   6       37.77       36.59      2.32 o 
   0  -9   6        4.62        3.48      2.54 o 
   1  -9   6        6.57        8.78      2.02 o 
   2  -9   6        3.32        1.60      1.51 o 
   3  -9   6        0.00        0.49      1.35 o 
   4  -9   6       21.89       25.26      1.51 o 
   5  -9   6        1.51        0.65      1.96 o 
  -4  -8   6        0.01       -1.07      1.07 o 
  -3  -8   6        7.45        8.71      1.37 o 
  -2  -8   6        5.01        2.64      1.56 o 
  -1  -8   6        1.59        4.50      2.58 o 
   0  -8   6       36.44       36.55      1.54 o 
   1  -8   6       14.25       13.21      1.77 o 
   2  -8   6        1.65        2.74      1.99 o 
   3  -8   6        0.48        0.94      1.44 o 
   4  -8   6        4.98        4.49      1.56 o 
   5  -8   6        4.22        4.60      1.94 o 
  -4  -7   6        1.77        1.96      1.54 o 
  -3  -7   6       75.83       86.63      3.31 o 
  -2  -7   6       63.16       75.04      2.10 o 
  -1  -7   6       19.47       17.62      1.82 o 
   0  -7   6        2.86        1.51      1.21 o 
   1  -7   6       46.97       47.50      2.36 o 
   2  -7   6       22.98       27.83      2.07 o 
   3  -7   6        6.27        6.20      2.17 o 
   4  -7   6       37.20       39.79      1.67 o 
   5  -7   6       14.93       17.07      1.95 o 
   6  -7   6       22.42       22.84      1.64 o 
  -5  -6   6        0.91        0.49      1.38 o 
  -4  -6   6       17.05        9.12      1.90 o 
  -3  -6   6      100.26       95.62      3.47 o 
  -2  -6   6       17.35       15.72      1.31 o 
  -1  -6   6       45.03       32.92      1.96 o 
   0  -6   6        1.91        2.03      1.65 o 
   1  -6   6        8.48        9.58      1.45 o 
   2  -6   6       35.71       27.50      1.83 o 
   3  -6   6       24.94       29.32      2.03 o 
   4  -6   6        0.11       -1.62      1.64 o 
   5  -6   6        0.71        0.76      2.04 o 
   6  -6   6        1.56        1.18      1.21 o 
  -5  -5   6        0.12        0.62      1.51 o 
  -4  -5   6       33.04       30.17      2.12 o 
  -3  -5   6        8.94        7.63      2.12 o 
  -2  -5   6       41.56       45.69      3.54 o 
  -1  -5   6       27.67       27.35      1.67 o 
   0  -5   6       20.38       17.90      0.96 o 
   1  -5   6      131.65      139.30      3.57 o 
   2  -5   6       42.85       41.70      2.21 o 
   3  -5   6        0.01       -0.10      1.78 o 
   4  -5   6       54.35       47.17      2.47 o 
   5  -5   6        0.51       -0.61      2.90 o 
   6  -5   6        0.91       -0.01      1.69 o 
  -5  -4   6       14.35       13.29      1.32 o 
  -4  -4   6       23.21       22.28      2.02 o 
  -3  -4   6      328.11      307.74      5.44 o 
  -2  -4   6        2.95        2.33      0.97 o 
  -1  -4   6        2.65        3.60      1.10 o 
   0  -4   6       36.68       50.65      1.45 o 
   1  -4   6      109.82      101.28      2.89 o 
   2  -4   6       30.11       26.06      1.68 o 
   3  -4   6        3.25        2.79      1.13 o 
   4  -4   6       61.19       58.20      2.56 o 
   5  -4   6        2.60        0.66      1.34 o 
   6  -4   6       14.41       14.03      1.67 o 
  -6  -3   6        0.29       -0.03      1.74 o 
  -5  -3   6        0.13        1.72      1.53 o 
  -4  -3   6      226.07      234.70      9.13 o 
  -3  -3   6       58.37       49.04      2.20 o 
  -2  -3   6        6.18        6.05      0.86 o 
  -1  -3   6       83.97       76.66      2.48 o 
   0  -3   6       29.98       27.35      1.04 o 
   1  -3   6        0.29        2.09      1.07 o 
   2  -3   6       42.75       38.64      1.99 o 
   3  -3   6        0.03        1.37      1.05 o 
   4  -3   6       43.95       39.47      2.23 o 
   5  -3   6       25.52       24.69      1.49 o 
   6  -3   6        6.53        6.54      1.08 o 
  -6  -2   6        3.01        6.09      1.33 o 
  -5  -2   6        7.74        9.02      1.45 o 
  -4  -2   6       41.68       39.43      2.23 o 
  -3  -2   6       40.25       45.97      2.09 o 
  -2  -2   6      311.87      346.32      3.49 o 
  -1  -2   6        3.11        4.35      0.92 o 
   0  -2   6      221.28      238.40      4.92 o 
   1  -2   6      199.84      186.95      3.65 o 
   2  -2   6        0.01        0.23      1.22 o 
   3  -2   6       47.23       47.48      2.33 o 
   4  -2   6        0.02        0.27      1.77 o 
   5  -2   6       61.22       57.51      2.80 o 
   6  -2   6        2.42        1.01      1.20 o 
  -6  -1   6       14.44       15.92      1.62 o 
  -5  -1   6        2.01        2.41      1.86 o 
  -4  -1   6       71.13       68.17      2.72 o 
  -3  -1   6      126.80      123.56      3.20 o 
  -2  -1   6      249.76      285.29      4.53 o 
  -1  -1   6      703.97      768.52      7.06 o 
   0  -1   6        4.49        5.75      0.98 o 
   1  -1   6        8.47        7.40      0.94 o 
   2  -1   6       62.87       63.07      2.30 o 
   3  -1   6        2.80        5.27      1.50 o 
   4  -1   6        0.12       -1.77      2.09 o 
   5  -1   6        0.15        0.09      2.13 o 
   6  -1   6       10.38        9.39      1.13 o 
  -6   0   6       10.28       11.03      1.94 o 
  -5   0   6        2.01        0.74      1.77 o 
  -4   0   6       70.08       69.50      2.66 o 
  -3   0   6      152.98      155.85      2.54 o 
  -2   0   6        9.21        7.81      1.50 o 
  -1   0   6      339.21      360.76      4.78 o 
   0   0   6      169.20      189.15      5.58 o 
   1   0   6        4.99        4.30      1.00 o 
   2   0   6      141.24      141.97      3.50 o 
   3   0   6       35.67       35.39      2.04 o 
   4   0   6        9.76        9.14      2.12 o 
   5   0   6        0.04        0.21      1.91 o 
   6   0   6        4.77        5.03      1.59 o 
  -6   1   6        6.01        5.55      1.53 o 
  -5   1   6       97.14       83.54      2.33 o 
  -4   1   6        0.09       -0.11      1.16 o 
  -3   1   6      222.66      199.55      2.85 o 
  -2   1   6      201.95      221.94      3.07 o 
  -1   1   6        4.84        3.32      1.01 o 
   0   1   6      394.30      406.98      4.09 o 
   1   1   6       12.76       12.35      0.89 o 
   2   1   6       47.80       50.14      2.12 o 
   3   1   6      128.58      128.37      3.74 o 
   4   1   6        2.98        6.03      2.58 o 
   5   1   6        0.08       -0.72      1.81 o 
  -7   2   6        3.67        6.51      1.60 o 
  -6   2   6       19.73       20.02      1.38 o 
  -5   2   6       63.03       58.42      2.67 o 
  -4   2   6       17.20       13.60      2.21 o 
  -3   2   6       38.02       41.70      1.38 o 
  -2   2   6        6.50        8.15      0.63 o 
  -1   2   6     1416.83     1466.92      9.85 o 
   0   2   6      247.29      266.99      3.66 o 
   1   2   6      102.97      114.92      3.00 o 
   2   2   6        5.03        4.23      1.35 o 
   3   2   6        0.23        1.07      1.93 o 
   4   2   6        0.57       -0.30      2.70 o 
   5   2   6       15.34       15.30      2.08 o 
  -7   3   6        0.12        0.55      1.52 o 
  -6   3   6       15.63       15.94      1.46 o 
  -5   3   6       99.52       77.72      3.09 o 
  -4   3   6       33.32       29.23      1.38 o 
  -3   3   6       10.71       10.34      1.39 o 
  -2   3   6       13.36       15.83      0.89 o 
  -1   3   6      108.55      110.00      2.82 o 
   0   3   6      675.81      683.81      4.88 o 
   1   3   6        7.21        5.81      1.19 o 
   2   3   6       17.89       20.45      1.60 o 
   3   3   6        2.10        2.56      2.03 o 
   4   3   6        2.33        1.63      2.43 o 
   5   3   6       16.74       19.29      1.94 o 
  -7   4   6        0.74        0.31      1.52 o 
  -6   4   6        3.03        3.65      1.82 o 
  -5   4   6        7.56        5.51      1.48 o 
  -4   4   6       86.16       72.71      2.57 o 
  -3   4   6      161.57      151.36      3.73 o 
  -2   4   6       66.53       64.86      1.62 o 
  -1   4   6       30.06       28.34      1.57 o 
   0   4   6      215.64      222.89      3.30 o 
   1   4   6       13.23       13.88      1.20 o 
   2   4   6       10.84       10.47      1.55 o 
   3   4   6        3.02        2.72      2.37 o 
   4   4   6        9.72        9.16      2.24 o 
   5   4   6       23.31       22.07      1.55 o 
  -6   5   6        1.42        4.43      2.10 o 
  -5   5   6        0.73        0.83      1.32 o 
  -4   5   6      105.06       97.52      3.33 o 
  -3   5   6      154.14      147.41      3.79 o 
  -2   5   6      204.55      182.94      3.99 o 
  -1   5   6       13.44       14.26      1.28 o 
   0   5   6       98.24       95.36      2.49 o 
   1   5   6        0.09       -0.77      1.34 o 
   2   5   6       46.63       47.86      2.42 o 
   3   5   6        6.79        3.55      2.20 o 
   4   5   6        4.02        4.23      1.84 o 
  -6   6   6        6.18        8.43      1.92 o 
  -5   6   6       27.39       26.46      1.52 o 
  -4   6   6       10.72        9.46      2.13 o 
  -3   6   6       89.54       97.64      6.22 o 
  -2   6   6      140.52      137.33      2.16 o 
  -1   6   6        1.40        0.43      1.33 o 
   0   6   6       13.28       12.09      1.40 o 
   1   6   6      220.48      201.49      4.75 o 
   2   6   6      111.50      111.04      3.77 o 
   3   6   6       25.00       30.92      2.20 o 
   4   6   6        2.18        1.51      1.56 o 
  -6   7   6        0.21        0.95      1.17 o 
  -5   7   6        0.10        0.86      1.12 o 
  -4   7   6       32.14       32.80      4.44 o 
  -3   7   6        8.25        5.46      1.85 o 
  -2   7   6        2.95        2.64      1.55 o 
  -1   7   6       30.88       32.61      1.45 o 
   0   7   6        0.99        1.64      1.21 o 
   1   7   6       38.76       40.12      2.22 o 
   2   7   6        9.63       14.31      2.28 o 
   3   7   6        0.89        1.50      1.94 o 
  -6   8   6       15.54       16.63      1.01 o 
  -5   8   6        1.54        2.75      1.01 o 
  -4   8   6        9.79        9.59      1.38 o 
  -3   8   6        1.35        1.84      1.28 o 
  -2   8   6       17.47       13.90      1.24 o 
  -1   8   6      158.21      140.35      2.88 o 
   0   8   6       41.96       36.92      2.27 o 
   1   8   6        3.66        3.86      2.32 o 
   2   8   6        1.44        4.51      1.92 o 
   3   8   6        0.02       -1.73      1.73 o 
  -5   9   6        2.77        3.14      1.18 o 
  -4   9   6       18.02       20.03      1.73 o 
  -3   9   6       66.28       54.56      1.99 o 
  -2   9   6        0.23        0.45      1.22 o 
  -1   9   6       54.78       44.90      1.80 o 
   0   9   6        6.83        9.00      2.02 o 
   1   9   6        8.75        9.32      1.69 o 
   2   9   6        2.78        0.58      1.13 o 
  -5  10   6        1.68        1.94      1.30 o 
  -4  10   6        0.01       -1.08      1.08 o 
  -3  10   6       26.81       26.45      1.92 o 
  -2  10   6       13.10       11.61      1.11 o 
  -1  10   6       17.24       19.90      2.73 o 
   0  10   6       40.28       42.45      1.62 o 
   1  10   6        0.09        1.33      2.40 o 
  -4  11   6        5.19        7.42      1.28 o 
  -3  11   6        9.45       13.52      1.58 o 
  -2  11   6        2.71        3.26      1.17 o 
  -1  11   6        0.34       -0.39      1.46 o 
   0  11   6        6.91        8.71      1.42 o 
  -3  12   6        0.37        0.50      1.22 o 
  -2  12   6        1.17        2.09      1.37 o 
   1 -12   7        2.01        1.86      1.34 o 
   2 -12   7        3.88        3.63      1.37 o 
  -1 -11   7        3.83        4.50      1.42 o 
   0 -11   7        0.75        0.50      1.11 o 
   1 -11   7        0.01       -0.01      2.55 o 
   2 -11   7        2.40        4.28      1.17 o 
   3 -11   7        0.58        1.78      1.43 o 
  -2 -10   7       13.83       12.61      1.62 o 
  -1 -10   7       12.16       11.05      1.81 o 
   0 -10   7        1.28        0.89      1.38 o 
   1 -10   7        0.07        1.20      1.35 o 
   2 -10   7        4.21        4.59      1.39 o 
   3 -10   7        0.06        1.38      1.26 o 
   4 -10   7        6.25        4.20      1.62 o 
  -3  -9   7        0.08        0.62      1.08 o 
  -2  -9   7       23.53       21.24      1.65 o 
  -1  -9   7       13.21       11.72      1.50 o 
   0  -9   7       10.65        9.80      1.45 o 
   1  -9   7        4.95        5.77      1.56 o 
   2  -9   7        0.64        0.52      1.26 o 
   3  -9   7        4.73        2.49      1.68 o 
   4  -9   7        0.13       -0.19      1.69 o 
   5  -9   7        1.42        1.41      1.50 o 
  -3  -8   7       18.31       17.70      1.23 o 
  -2  -8   7        3.33        1.90      2.15 o 
  -1  -8   7       61.91       57.27      1.97 o 
   0  -8   7       56.58       59.72      2.03 o 
   1  -8   7       37.13       36.37      2.42 o 
   2  -8   7       20.14       22.76      1.97 o 
   3  -8   7        6.85        7.29      1.87 o 
   4  -8   7        0.27       -1.41      1.41 o 
   5  -8   7        0.01        1.18      1.60 o 
  -4  -7   7       10.82        9.59      1.14 o 
  -3  -7   7       23.87       25.30      2.02 o 
  -2  -7   7       66.71       68.42      5.22 o 
  -1  -7   7        1.97        0.30      1.94 o 
   0  -7   7      289.64      292.91      4.09 o 
   1  -7   7        0.41       -0.20      1.80 o 
   2  -7   7        8.27       10.31      1.95 o 
   3  -7   7        3.27        2.45      2.27 o 
   4  -7   7       23.74       25.53      1.54 o 
   5  -7   7        8.18        8.16      1.93 o 
  -4  -6   7        0.76        0.80      1.82 o 
  -3  -6   7        9.29       12.20      2.03 o 
  -2  -6   7        5.70        1.86      1.51 o 
  -1  -6   7       50.11       48.40      2.40 o 
   0  -6   7      117.67      116.02      4.69 o 
   1  -6   7       10.23        8.68      1.59 o 
   2  -6   7      218.49      196.73      4.78 o 
   3  -6   7       55.51       57.59      2.82 o 
   4  -6   7       23.95       20.64      1.63 o 
   5  -6   7        1.82        2.60      2.04 o 
  -5  -5   7        5.02        4.36      1.40 o 
  -4  -5   7       12.08       10.90      1.98 o 
  -3  -5   7       17.25       17.50      1.71 o 
  -2  -5   7        7.09       10.70      2.70 o 
  -1  -5   7       83.78       90.11      3.08 o 
   0  -5   7       32.30       32.54      1.66 o 
   1  -5   7      193.58      167.78      4.14 o 
   2  -5   7      353.72      313.96      5.87 o 
   3  -5   7      971.11      913.67     10.11 o 
   4  -5   7       11.37        9.86      2.32 o 
   5  -5   7        1.00       -0.63      1.39 o 
  -5  -4   7        2.76        4.66      1.64 o 
  -4  -4   7       37.02       35.73      2.29 o 
  -3  -4   7      173.13      175.23      4.16 o 
  -2  -4   7      135.81      136.65      2.54 o 
  -1  -4   7       13.01       13.07      1.37 o 
   0  -4   7       38.82       42.45      1.44 o 
   1  -4   7        0.13        1.48      1.28 o 
   2  -4   7      214.16      193.95      4.50 o 
   3  -4   7      276.62      255.51      3.62 o 
   4  -4   7       29.35       26.34      1.74 o 
   5  -4   7        2.29        0.62      1.17 o 
   6  -4   7       15.17       19.21      1.45 o 
  -5  -3   7       12.48       10.31      1.68 o 
  -4  -3   7      121.21      114.83      4.78 o 
  -3  -3   7      195.67      193.92      4.31 o 
  -2  -3   7        0.62        1.56      0.97 o 
  -1  -3   7      130.76      134.71      3.46 o 
   0  -3   7      107.23      110.58      3.57 o 
   1  -3   7        1.81        3.01      1.20 o 
   2  -3   7       86.32       91.59      3.09 o 
   3  -3   7        0.19        1.11      1.28 o 
   4  -3   7       53.77       61.33      3.42 o 
   5  -3   7        0.71       -1.12      1.43 o 
   6  -3   7        0.36        1.16      1.40 o 
  -6  -2   7       11.64       12.15      1.20 o 
  -5  -2   7       44.73       38.20      2.20 o 
  -4  -2   7       12.66       13.12      2.03 o 
  -3  -2   7        6.93        4.63      1.58 o 
  -2  -2   7      104.85      112.58      2.14 o 
  -1  -2   7       65.46       65.95      2.36 o 
   0  -2   7        5.69        9.23      2.92 o 
   1  -2   7      118.06      113.15      3.14 o 
   2  -2   7        1.46        1.67      1.42 o 
   3  -2   7       71.11       66.11      2.85 o 
   4  -2   7       44.45       43.32      1.67 o 
   5  -2   7        6.77        3.92      1.98 o 
   6  -2   7        6.49        7.89      1.02 o 
  -6  -1   7        2.03        2.92      2.30 o 
  -5  -1   7       26.15       25.98      2.41 o 
  -4  -1   7       57.73       60.71      2.75 o 
  -3  -1   7        4.53        5.05      1.11 o 
  -2  -1   7       29.70       40.89      1.30 o 
  -1  -1   7      269.48      272.04      4.63 o 
   0  -1   7      129.32      123.79      2.12 o 
   1  -1   7        1.29        0.92      1.20 o 
   2  -1   7       53.57       49.95      2.33 o 
   3  -1   7        5.36        0.04      1.78 o 
   4  -1   7        2.99        5.81      2.44 o 
   5  -1   7        1.41        1.20      1.73 o 
  -6   0   7       55.73       55.40      1.34 o 
  -5   0   7       70.58       64.12      3.25 o 
  -4   0   7       17.67       18.40      1.85 o 
  -3   0   7       32.43       32.96      1.99 o 
  -2   0   7      189.11      221.86      2.87 o 
  -1   0   7       26.43       31.51      1.61 o 
   0   0   7        0.43       -0.63      0.80 o 
   1   0   7       19.16       18.33      1.30 o 
   2   0   7       16.63       15.32      1.28 o 
   3   0   7        0.82       -1.87      1.87 o 
   4   0   7       17.78       16.64      2.23 o 
   5   0   7        0.02       -1.10      1.89 o 
  -6   1   7       18.30       20.50      1.37 o 
  -5   1   7       45.12       42.17      1.76 o 
  -4   1   7       50.80       48.88      1.72 o 
  -3   1   7       19.29       14.86      0.98 o 
  -2   1   7      126.50      137.49      2.29 o 
  -1   1   7       36.93       39.16      1.82 o 
   0   1   7        3.61        3.87      0.81 o 
   1   1   7       11.66        9.40      1.28 o 
   2   1   7       90.46       91.01      3.09 o 
   3   1   7        0.01       -2.00      2.00 o 
   4   1   7        3.20        4.09      1.97 o 
   5   1   7        0.39       -0.70      1.90 o 
  -6   2   7        4.07        5.97      1.36 o 
  -5   2   7       10.60       11.99      1.55 o 
  -4   2   7       60.14       57.46      1.88 o 
  -3   2   7        0.83        0.85      0.89 o 
  -2   2   7       61.10       54.49      1.25 o 
  -1   2   7      495.36      513.75      6.41 o 
   0   2   7       23.48       23.49      1.01 o 
   1   2   7      226.31      225.79      3.20 o 
   2   2   7       20.88       18.39      1.57 o 
   3   2   7        4.98        8.43      2.17 o 
   4   2   7        6.97        6.05      1.61 o 
   5   2   7        0.19       -0.28      2.07 o 
  -6   3   7       44.86       45.66      1.63 o 
  -5   3   7        1.74        3.47      1.48 o 
  -4   3   7        8.13       15.22      3.81 o 
  -3   3   7      394.68      383.64      6.99 o 
  -2   3   7        1.28        1.90      0.78 o 
  -1   3   7       28.83       29.26      1.70 o 
   0   3   7      728.78      741.25      7.91 o 
   1   3   7       79.25       78.41      2.78 o 
   2   3   7        9.15        9.06      1.15 o 
   3   3   7        7.09        5.91      1.87 o 
   4   3   7        0.34        1.18      2.24 o 
   5   3   7       16.21       19.87      1.62 o 
  -6   4   7       23.47       20.22      1.34 o 
  -5   4   7       78.75       77.98      2.24 o 
  -4   4   7      460.34      428.11      6.87 o 
  -3   4   7       43.16       40.09      2.09 o 
  -2   4   7       92.35       88.40      2.00 o 
  -1   4   7       80.59       74.83      2.70 o 
   0   4   7       70.35       67.65      2.56 o 
   1   4   7        2.38        3.36      1.60 o 
   2   4   7        3.16        2.11      1.91 o 
   3   4   7      108.09      114.55      3.72 o 
   4   4   7      120.15      133.18      3.65 o 
  -6   5   7        0.63        0.26      1.04 o 
  -5   5   7        1.18        1.09      1.33 o 
  -4   5   7       15.75       15.84      2.22 o 
  -3   5   7      402.06      359.41      6.00 o 
  -2   5   7        3.16        1.94      1.60 o 
  -1   5   7       19.78       18.20      1.48 o 
   0   5   7       57.79       58.77      2.43 o 
   1   5   7      128.77      131.97      3.83 o 
   2   5   7       11.88       11.82      2.33 o 
   3   5   7      169.04      177.74      4.61 o 
   4   5   7        6.41        5.59      1.62 o 
  -6   6   7        2.80        2.88      1.82 o 
  -5   6   7        3.63        4.10      1.28 o 
  -4   6   7       80.97       86.64      2.33 o 
  -3   6   7      603.90      563.03      7.97 o 
  -2   6   7      103.89      101.31      2.36 o 
  -1   6   7       57.34       52.17      2.11 o 
   0   6   7      124.93      114.25      3.50 o 
   1   6   7      276.17      281.01      5.69 o 
   2   6   7      210.92      229.38      5.26 o 
   3   6   7       14.37       15.19      1.96 o 
   4   6   7        1.04       -1.21      1.45 o 
  -6   7   7        0.50        0.94      1.15 o 
  -5   7   7        0.37        0.26      1.22 o 
  -4   7   7      106.51      108.02      2.53 o 
  -3   7   7       84.21       72.96      2.12 o 
  -2   7   7        3.13        7.47      1.26 o 
  -1   7   7        6.10        6.73      1.36 o 
   0   7   7        0.11       -0.47      2.09 o 
   1   7   7       61.71       74.26      3.25 o 
   2   7   7        6.32        7.31      2.01 o 
   3   7   7        2.34        4.29      1.70 o 
  -5   8   7       11.19       12.90      0.92 o 
  -4   8   7        0.45       -1.58      1.78 o 
  -3   8   7        0.83       -0.04      1.20 o 
  -2   8   7        9.47        5.07      1.21 o 
  -1   8   7       19.59       17.47      1.54 o 
   0   8   7       43.68       38.70      1.37 o 
   1   8   7        1.15        1.34      1.39 o 
   2   8   7        4.23        3.70      1.91 o 
  -5   9   7        9.96        9.13      1.30 o 
  -4   9   7        7.97        7.91      2.10 o 
  -3   9   7       11.66       12.11      1.32 o 
  -2   9   7       14.18       10.09      1.09 o 
  -1   9   7        2.62       -0.72      1.39 o 
   0   9   7        4.47        3.62      1.11 o 
   1   9   7        2.50        2.99      1.00 o 
   2   9   7        7.45       10.13      1.06 o 
  -4  10   7        1.14        2.06      1.34 o 
  -3  10   7        0.02        0.19      1.67 o 
  -2  10   7        3.78        6.94      1.52 o 
  -1  10   7        0.69       -0.76      1.06 o 
   0  10   7        5.20        7.20      1.57 o 
   1  10   7        0.53       -0.39      1.04 o 
  -3  11   7        0.33        0.19      1.43 o 
  -2  11   7        2.79        0.55      1.74 o 
  -1  11   7        0.63        2.78      1.00 o 
   0  11   7        2.81        4.42      1.21 o 
   0 -11   8        5.01        6.09      1.48 o 
   1 -11   8        7.29        7.71      1.07 o 
   2 -11   8        0.84        0.05      1.46 o 
  -1 -10   8        1.09        1.86      1.10 o 
   0 -10   8        3.45        2.31      1.38 o 
   1 -10   8        4.97        5.79      2.12 o 
   2 -10   8        0.61        2.75      1.49 o 
   3 -10   8        1.47        0.44      1.63 o 
  -2  -9   8        5.08        7.60      1.77 o 
  -1  -9   8        0.14        0.08      1.32 o 
   0  -9   8        0.70        1.83      1.42 o 
   1  -9   8        7.46        6.90      1.46 o 
   2  -9   8        2.53        1.82      1.45 o 
   3  -9   8        0.60       -0.44      1.60 o 
   4  -9   8        2.46        3.68      1.50 o 
  -3  -8   8        5.83        3.89      1.13 o 
  -2  -8   8        2.29        1.27      1.35 o 
  -1  -8   8        3.46        4.72      1.34 o 
   0  -8   8        1.14        2.11      1.48 o 
   1  -8   8        9.42        9.37      2.21 o 
   2  -8   8        0.51        1.78      1.55 o 
   3  -8   8        2.55        2.75      1.99 o 
   4  -8   8        2.53        1.79      1.22 o 
  -4  -7   8       10.61        6.63      1.06 o 
  -3  -7   8       30.15       28.68      1.23 o 
  -2  -7   8        1.23        1.80      1.52 o 
  -1  -7   8        7.63        9.85      1.45 o 
   0  -7   8       24.77       28.34      1.84 o 
   1  -7   8       20.27       21.37      2.05 o 
   2  -7   8       59.19       50.35      2.75 o 
   3  -7   8       16.36       16.59      1.94 o 
   4  -7   8        1.51        0.54      1.11 o 
   5  -7   8        0.04        1.41      1.50 o 
  -4  -6   8       19.80       23.73      1.73 o 
  -3  -6   8       18.47       21.46      1.54 o 
  -2  -6   8       39.24       41.06      2.47 o 
  -1  -6   8        0.76        0.42      1.93 o 
   0  -6   8        0.55       -0.65      1.92 o 
   1  -6   8       21.97       17.77      1.95 o 
   2  -6   8       48.28       42.45      2.46 o 
   3  -6   8        6.70        5.53      2.39 o 
   4  -6   8        3.76        2.86      1.21 o 
   5  -6   8        1.26        0.01      1.58 o 
  -5  -5   8        1.99        1.24      1.36 o 
  -4  -5   8        0.03       -1.87      1.87 o 
  -3  -5   8       85.90       97.78      3.26 o 
  -2  -5   8        4.87        1.58      2.07 o 
  -1  -5   8       58.76       59.76      2.63 o 
   0  -5   8        5.39        6.25      1.60 o 
   1  -5   8       78.48       71.92      2.99 o 
   2  -5   8        2.13       -0.44      1.77 o 
   3  -5   8        3.62        5.48      1.99 o 
   4  -5   8        0.26       -1.15      1.56 o 
   5  -5   8        1.43        2.49      1.31 o 
  -5  -4   8        1.73        0.97      1.61 o 
  -4  -4   8        0.30        0.28      1.50 o 
  -3  -4   8       17.34       14.95      1.67 o 
  -2  -4   8       26.28       25.28      1.95 o 
  -1  -4   8      291.70      307.77      5.72 o 
   0  -4   8       67.26       70.64      2.74 o 
   1  -4   8        2.11        0.97      1.63 o 
   2  -4   8      366.28      346.50      6.28 o 
   3  -4   8       27.85       23.20      2.15 o 
   4  -4   8        0.16       -0.19      2.21 o 
   5  -4   8        2.45        0.62      1.79 o 
  -5  -3   8       10.34       12.59      1.24 o 
  -4  -3   8       13.08       10.70      1.46 o 
  -3  -3   8        3.18        4.40      2.07 o 
  -2  -3   8        5.30        5.85      1.69 o 
  -1  -3   8        6.41       11.05      1.32 o 
   0  -3   8      463.44      488.68      6.77 o 
   1  -3   8       97.10      101.27      3.25 o 
   2  -3   8       12.46       14.56      1.59 o 
   3  -3   8       15.65       14.29      1.34 o 
   4  -3   8       18.11       19.58      1.61 o 
   5  -3   8        1.05        0.89      1.26 o 
  -5  -2   8        4.40        2.34      1.47 o 
  -4  -2   8        4.58        5.55      2.29 o 
  -3  -2   8       28.21       28.40      1.91 o 
  -2  -2   8        0.82        4.90      1.55 o 
  -1  -2   8       31.35       29.89      1.76 o 
   0  -2   8      230.96      238.41      4.66 o 
   1  -2   8       39.08       36.05      2.08 o 
   2  -2   8       27.66       29.63      1.93 o 
   3  -2   8       58.27       55.24      2.79 o 
   4  -2   8       20.40       19.49      1.60 o 
   5  -2   8       25.40       22.12      1.77 o 
  -6  -1   8        8.91       12.17      1.14 o 
  -5  -1   8       19.56       21.47      2.07 o 
  -4  -1   8       65.38       62.12      2.89 o 
  -3  -1   8        0.11        1.26      2.13 o 
  -2  -1   8       33.94       31.21      1.88 o 
  -1  -1   8        0.66        1.65      1.31 o 
   0  -1   8       13.62       13.19      1.34 o 
   1  -1   8      121.15      115.89      3.38 o 
   2  -1   8       30.20       32.82      2.04 o 
   3  -1   8        5.56        4.15      2.04 o 
   4  -1   8       45.42       41.40      2.21 o 
   5  -1   8       22.07       19.37      1.64 o 
  -6   0   8        5.19        3.97      2.14 o 
  -5   0   8       25.64       24.19      1.92 o 
  -4   0   8       30.62       25.30      2.36 o 
  -3   0   8        6.26        7.03      1.10 o 
  -2   0   8       37.01       44.82      2.16 o 
  -1   0   8       53.99       49.80      2.23 o 
   0   0   8      100.73      110.58      3.17 o 
   1   0   8        3.23        4.05      1.48 o 
   2   0   8       15.58       14.89      1.58 o 
   3   0   8       49.43       44.28      2.37 o 
   4   0   8       12.15       14.02      2.13 o 
   5   0   8        0.32       -1.63      1.71 o 
  -6   1   8        2.19        0.76      1.31 o 
  -5   1   8        0.03        0.14      2.08 o 
  -4   1   8        4.08        1.62      1.40 o 
  -3   1   8        1.60        2.11      1.16 o 
  -2   1   8       14.68       11.73      1.49 o 
  -1   1   8        8.64        7.74      1.29 o 
   0   1   8      306.87      303.63      5.21 o 
   1   1   8       69.00       60.14      2.48 o 
   2   1   8        2.59        1.50      1.74 o 
   3   1   8        8.87        8.97      2.18 o 
   4   1   8       23.83       23.93      2.04 o 
   5   1   8        0.00       -1.65      1.65 o 
  -6   2   8        5.77        5.02      1.20 o 
  -5   2   8        5.14        2.17      2.01 o 
  -4   2   8        0.49        1.21      1.41 o 
  -3   2   8        5.49        7.95      1.51 o 
  -2   2   8       63.43       65.27      1.75 o 
  -1   2   8        0.38        0.42      1.24 o 
   0   2   8      218.72      223.89      4.58 o 
   1   2   8       90.20       85.04      2.96 o 
   2   2   8       32.51       30.38      2.01 o 
   3   2   8        4.76        6.28      2.29 o 
   4   2   8       28.41       30.88      2.00 o 
  -6   3   8       11.95        8.32      1.24 o 
  -5   3   8       83.24       85.52      1.86 o 
  -4   3   8        0.00       -0.92      2.34 o 
  -3   3   8        0.00       -0.76      1.70 o 
  -2   3   8       35.94       32.78      1.35 o 
  -1   3   8        0.71        0.28      1.27 o 
   0   3   8      169.75      167.37      4.10 o 
   1   3   8        5.15        4.77      1.65 o 
   2   3   8        2.57        4.18      1.92 o 
   3   3   8        6.68        7.63      2.34 o 
   4   3   8        1.96        4.70      1.41 o 
  -6   4   8       23.46       22.23      1.22 o 
  -5   4   8        9.63        8.73      1.08 o 
  -4   4   8      472.12      466.33      9.78 o 
  -3   4   8        1.14        1.85      1.82 o 
  -2   4   8      167.82      161.66      4.10 o 
  -1   4   8       13.55       11.49      1.54 o 
   0   4   8        8.52        7.51      1.52 o 
   1   4   8      118.44      127.07      2.69 o 
   2   4   8       26.21       27.97      1.98 o 
   3   4   8       39.77       37.25      1.58 o 
   4   4   8        2.97        5.42      1.67 o 
  -6   5   8        6.05        6.40      1.05 o 
  -5   5   8        2.15        0.93      1.06 o 
  -4   5   8        0.35        1.03      1.45 o 
  -3   5   8      230.97      210.85      4.79 o 
  -2   5   8       32.33       33.48      2.00 o 
  -1   5   8        0.40        0.58      1.68 o 
   0   5   8       77.06       75.50      2.81 o 
   1   5   8        3.86        4.67      2.08 o 
   2   5   8        7.67        8.03      2.46 o 
   3   5   8       88.02      103.92      3.35 o 
   4   5   8        2.24        3.41      1.50 o 
  -6   6   8        0.02        0.72      0.89 o 
  -5   6   8        1.52        1.90      1.39 o 
  -4   6   8        4.34        2.68      1.37 o 
  -3   6   8       15.30       16.46      1.73 o 
  -2   6   8       27.17       24.92      2.07 o 
  -1   6   8      106.89       98.91      3.33 o 
   0   6   8       91.59       81.50      3.00 o 
   1   6   8      183.30      188.93      4.74 o 
   2   6   8        4.33        5.40      2.27 o 
   3   6   8        5.52        4.71      1.71 o 
  -5   7   8        2.64        0.67      1.13 o 
  -4   7   8        0.54        0.38      1.35 o 
  -3   7   8       12.98       12.00      1.91 o 
  -2   7   8       37.58       29.65      1.56 o 
  -1   7   8       14.93       11.23      1.57 o 
   0   7   8       66.98       68.00      2.06 o 
   1   7   8        2.56        4.40      1.89 o 
   2   7   8        0.66        1.17      1.91 o 
   3   7   8        7.87        6.78      1.55 o 
  -5   8   8        0.19        0.90      0.97 o 
  -4   8   8       23.57       23.03      1.57 o 
  -3   8   8        0.88        1.22      1.30 o 
  -2   8   8       26.24       23.83      1.07 o 
  -1   8   8        7.56        8.05      1.36 o 
   0   8   8        0.54        0.87      1.26 o 
   1   8   8       12.63       13.28      1.10 o 
   2   8   8        1.78        0.80      1.05 o 
  -4   9   8       20.19       18.25      1.02 o 
  -3   9   8        0.50        1.28      1.63 o 
  -2   9   8        7.79        8.61      1.00 o 
  -1   9   8        3.57        2.93      1.25 o 
   0   9   8        0.90        0.88      1.01 o 
   1   9   8        0.59        1.85      1.28 o 
  -4  10   8       21.45       27.10      1.32 o 
  -3  10   8        2.86        5.17      1.37 o 
  -2  10   8        5.51        6.58      0.98 o 
  -1  10   8        0.00        0.54      0.86 o 
   0  10   8        1.29        1.16      0.81 o 
  -1 -10   9        2.70        1.36      1.36 o 
   0 -10   9        0.45        1.29      1.11 o 
   1 -10   9        1.73        2.16      1.39 o 
   2 -10   9        9.17        8.10      1.60 o 
  -2  -9   9       11.78       13.03      1.16 o 
  -1  -9   9        0.24        0.46      1.24 o 
   0  -9   9        2.74        2.49      1.65 o 
   1  -9   9       17.07       13.42      1.63 o 
   2  -9   9       15.78       15.16      1.28 o 
   3  -9   9        0.63       -1.02      1.61 o 
  -3  -8   9        4.55        2.04      1.65 o 
  -2  -8   9       32.80       41.08      1.46 o 
  -1  -8   9        3.84        2.79      1.83 o 
   0  -8   9        1.39        0.74      1.46 o 
   1  -8   9       71.76       63.38      5.40 o 
   2  -8   9       15.00       11.49      1.95 o 
   3  -8   9        0.19        0.52      1.59 o 
   4  -8   9        1.03        2.59      1.66 o 
  -3  -7   9        9.59        7.38      1.06 o 
  -2  -7   9       38.53       41.97      1.69 o 
  -1  -7   9        0.00       -1.26      1.53 o 
   0  -7   9        5.02        7.27      1.70 o 
   1  -7   9        2.10        1.62      1.58 o 
   2  -7   9       57.51       48.63      2.59 o 
   3  -7   9       41.77       38.19      2.27 o 
   4  -7   9       36.74       34.61      1.07 o 
  -4  -6   9        4.07        2.98      1.23 o 
  -3  -6   9        2.89        2.20      2.13 o 
  -2  -6   9      107.65      102.21      4.25 o 
  -1  -6   9        9.64       11.43      1.66 o 
   0  -6   9        0.30        0.76      1.51 o 
   1  -6   9       11.46        9.74      2.38 o 
   2  -6   9        0.28        0.22      2.09 o 
   3  -6   9       21.00       16.56      1.45 o 
   4  -6   9       27.34       22.57      3.66 o 
  -4  -5   9        1.33        2.26      1.87 o 
  -3  -5   9       90.07       85.91      3.28 o 
  -2  -5   9      235.75      251.04      5.65 o 
  -1  -5   9       14.94       14.34      1.98 o 
   0  -5   9       13.94       13.17      2.01 o 
   1  -5   9        3.08        5.19      2.20 o 
   2  -5   9        0.97       -2.11      2.37 o 
   3  -5   9       13.37       11.39      1.64 o 
   4  -5   9        0.52        0.71      1.90 o 
  -5  -4   9        0.59        1.25      1.36 o 
  -4  -4   9       18.49       17.31      1.32 o 
  -3  -4   9       77.25       74.95      3.14 o 
  -2  -4   9        3.71        3.45      2.32 o 
  -1  -4   9       83.31       75.14      3.06 o 
   0  -4   9        1.65        0.04      1.76 o 
   1  -4   9        2.82        3.18      1.87 o 
   2  -4   9       19.34       18.54      2.02 o 
   3  -4   9       17.50       13.24      2.33 o 
   4  -4   9        3.99        3.64      1.80 o 
   5  -4   9        0.02       -1.02      1.67 o 
  -5  -3   9        0.32        1.24      1.37 o 
  -4  -3   9        2.24        3.42      1.41 o 
  -3  -3   9        3.24        0.56      2.01 o 
  -2  -3   9        1.53        0.18      2.13 o 
  -1  -3   9       25.90       22.57      1.87 o 
   0  -3   9       20.28       19.19      1.75 o 
   1  -3   9       56.58       52.97      2.57 o 
   2  -3   9        6.68        5.13      1.94 o 
   3  -3   9        1.25        2.39      2.35 o 
   4  -3   9        2.17        1.61      1.84 o 
   5  -3   9        0.02       -1.09      1.17 o 
  -5  -2   9       28.85       28.41      1.28 o 
  -4  -2   9       10.92        8.93      2.16 o 
  -3  -2   9        0.53        1.76      2.45 o 
  -2  -2   9       34.72       29.70      1.91 o 
  -1  -2   9      107.21      108.38      3.46 o 
   0  -2   9       11.26       15.45      1.56 o 
   1  -2   9       29.96       26.66      1.97 o 
   2  -2   9        2.12        2.07      2.01 o 
   3  -2   9        2.28        1.86      2.39 o 
   4  -2   9        2.48        2.52      1.53 o 
   5  -2   9        1.18       -1.30      1.62 o 
  -5  -1   9        0.04       -0.44      1.63 o 
  -4  -1   9        7.47        7.06      2.16 o 
  -3  -1   9        5.34        8.52      2.22 o 
  -2  -1   9       49.29       46.92      2.35 o 
  -1  -1   9        5.75        7.36      1.44 o 
   0  -1   9        0.05       -1.62      1.62 o 
   1  -1   9       11.04       10.38      1.71 o 
   2  -1   9       21.24       22.30      1.96 o 
   3  -1   9        2.46        2.55      1.69 o 
   4  -1   9        6.77        5.98      1.69 o 
   5  -1   9        1.43        1.70      1.35 o 
  -6   0   9       11.00       12.66      1.38 o 
  -5   0   9        2.73        3.24      1.91 o 
  -4   0   9        0.04       -0.20      2.33 o 
  -3   0   9        1.14        1.66      2.10 o 
  -2   0   9        3.81        0.62      1.65 o 
  -1   0   9      139.47      133.44      3.84 o 
   0   0   9       78.83       73.83      2.70 o 
   1   0   9        0.04       -0.31      1.75 o 
   2   0   9       10.17        8.82      1.94 o 
   3   0   9       65.10       54.12      2.75 o 
   4   0   9        4.24        3.61      1.71 o 
   5   0   9        0.31        2.11      1.35 o 
  -6   1   9        6.76        9.17      1.10 o 
  -5   1   9       19.43       25.16      1.87 o 
  -4   1   9        0.14        0.31      1.67 o 
  -3   1   9        5.62        0.35      2.09 o 
  -2   1   9       35.84       31.37      1.99 o 
  -1   1   9        0.56        2.14      1.55 o 
   0   1   9      171.63      158.76      3.99 o 
   1   1   9      159.41      160.81      4.22 o 
   2   1   9       60.57       53.33      2.50 o 
   3   1   9       33.32       28.41      2.26 o 
   4   1   9        0.13       -1.16      1.73 o 
  -6   2   9        4.88        6.04      1.64 o 
  -5   2   9       75.02       71.21      6.05 o 
  -4   2   9      271.83      266.10      4.85 o 
  -3   2   9      263.99      257.61      5.35 o 
  -2   2   9        1.00        1.39      1.21 o 
  -1   2   9       12.35       11.93      1.44 o 
   0   2   9       62.17       67.56      2.65 o 
   1   2   9        0.40       -0.14      1.96 o 
   2   2   9       17.79       16.26      2.03 o 
   3   2   9        2.40        1.07      2.04 o 
   4   2   9       42.67       43.24      2.04 o 
  -6   3   9        2.46        4.49      1.56 o 
  -5   3   9       34.16       32.18      2.43 o 
  -4   3   9        3.79        2.93      2.17 o 
  -3   3   9       68.50       69.02      2.87 o 
  -2   3   9      155.97      145.13      2.76 o 
  -1   3   9       11.24        8.03      1.67 o 
   0   3   9       77.60       79.91      3.02 o 
   1   3   9        2.75        4.38      2.16 o 
   2   3   9       37.25       43.81      2.53 o 
   3   3   9       19.71       18.55      1.85 o 
   4   3   9       51.72       51.94      1.99 o 
  -6   4   9       17.45       24.22      1.52 o 
  -5   4   9       17.99       18.71      0.97 o 
  -4   4   9        9.64        9.72      1.41 o 
  -3   4   9      159.89      156.75      3.03 o 
  -2   4   9      457.36      435.25      6.86 o 
  -1   4   9      258.20      255.19      5.25 o 
   0   4   9        3.17        0.72      1.93 o 
   1   4   9      212.59      224.53      5.21 o 
   2   4   9       75.78       82.61      3.18 o 
   3   4   9       95.15      101.72      3.11 o 
  -5   5   9        1.13        2.41      1.09 o 
  -4   5   9       22.64       21.33      1.72 o 
  -3   5   9      169.33      163.53      3.13 o 
  -2   5   9      180.12      171.61      4.47 o 
  -1   5   9       30.29       28.62      2.03 o 
   0   5   9       10.06       11.94      2.23 o 
   1   5   9        0.21        0.05      1.75 o 
   2   5   9       62.85       70.35      1.97 o 
   3   5   9        1.09       -0.10      1.83 o 
  -5   6   9        0.53        2.13      1.00 o 
  -4   6   9        0.00        0.40      1.36 o 
  -3   6   9        1.18       -0.02      1.91 o 
  -2   6   9        0.00       -1.37      1.42 o 
  -1   6   9        5.05        9.73      2.35 o 
   0   6   9       70.59       72.94      2.12 o 
   1   6   9        2.93        1.61      2.36 o 
   2   6   9        7.24        7.58      1.73 o 
   3   6   9        0.00        2.42      1.58 o 
  -5   7   9       40.40       45.28      1.40 o 
  -4   7   9        4.15        4.45      1.31 o 
  -3   7   9        4.37        5.18      1.63 o 
  -2   7   9        2.57        1.45      1.22 o 
  -1   7   9       21.73       19.46      2.08 o 
   0   7   9       48.07       45.66      1.71 o 
   1   7   9        0.01       -0.25      1.38 o 
   2   7   9        0.92        0.90      1.10 o 
  -5   8   9       18.41       21.97      1.24 o 
  -4   8   9        0.00        0.06      1.44 o 
  -3   8   9       23.79       18.76      1.14 o 
  -2   8   9        6.80        4.28      1.29 o 
  -1   8   9       14.02       12.99      1.39 o 
   0   8   9        8.53        7.93      1.72 o 
   1   8   9        0.12        0.39      1.06 o 
  -4   9   9        0.00       -0.24      1.34 o 
  -3   9   9        0.03        1.15      1.37 o 
  -2   9   9        4.35        4.29      1.09 o 
  -1   9   9        3.57        3.75      0.82 o 
   0   9   9       17.71       15.86      1.07 o 
  -2  10   9        0.08       -0.30      1.07 o 
  -1  10   9        0.72        1.57      1.34 o 
  -1  -9  10        0.48       -1.15      1.53 o 
   0  -9  10        1.85        1.11      1.40 o 
   1  -9  10       27.19       36.24      1.77 o 
   2  -9  10        0.30       -0.47      1.55 o 
  -2  -8  10        3.21        4.58      2.74 o 
  -1  -8  10       28.46       34.25      1.45 o 
   0  -8  10        1.26       -1.57      1.71 o 
   1  -8  10        7.55        7.88      1.76 o 
   2  -8  10       15.75       10.39      1.64 o 
   3  -8  10        0.15        0.00      1.42 o 
  -3  -7  10        4.22        4.85      1.15 o 
  -2  -7  10       17.18       19.34      1.29 o 
  -1  -7  10        7.99        8.49      1.89 o 
   0  -7  10        2.12        2.24      1.58 o 
   1  -7  10        1.30        2.24      1.93 o 
   2  -7  10        9.99        7.34      1.68 o 
   3  -7  10       16.37       16.95      1.63 o 
   4  -7  10       16.13       15.47      1.63 o 
  -3  -6  10        1.40        1.00      1.23 o 
  -2  -6  10       20.29       17.62      1.48 o 
  -1  -6  10        0.70        1.61      1.90 o 
   0  -6  10        9.87       10.75      1.32 o 
   1  -6  10        2.90        2.93      1.89 o 
   2  -6  10        4.49        6.91      2.06 o 
   3  -6  10       80.67       79.14      2.93 o 
   4  -6  10       95.50       96.43      1.89 o 
  -4  -5  10        0.85        1.62      1.24 o 
  -3  -5  10       19.24       15.55      1.86 o 
  -2  -5  10       10.13       12.85      1.62 o 
  -1  -5  10       26.21       26.03      1.41 o 
   0  -5  10        0.36        1.63      1.74 o 
   1  -5  10        8.92       18.79      2.06 o 
   2  -5  10        9.21        7.46      2.13 o 
   3  -5  10       55.61       52.51      1.73 o 
   4  -5  10       12.09       12.13      1.49 o 
  -4  -4  10       11.46       12.87      1.54 o 
  -3  -4  10       26.07       28.82      2.00 o 
  -2  -4  10        0.66        0.23      1.88 o 
  -1  -4  10        0.05        1.01      1.57 o 
   0  -4  10        3.44        5.15      1.93 o 
   1  -4  10        6.57        7.55      2.12 o 
   2  -4  10        6.50        5.41      2.13 o 
   3  -4  10        5.07        7.12      1.98 o 
   4  -4  10        1.70        3.69      1.56 o 
  -4  -3  10        4.53        5.09      1.84 o 
  -3  -3  10       37.57       39.82      2.28 o 
  -2  -3  10        4.41        2.65      2.42 o 
  -1  -3  10        6.09        6.98      2.08 o 
   0  -3  10       15.72       18.63      2.21 o 
   1  -3  10        0.01        3.98      2.38 o 
   2  -3  10        0.31        0.32      2.33 o 
   3  -3  10        3.04        2.92      1.93 o 
   4  -3  10        2.71        2.79      1.59 o 
  -5  -2  10        9.83        9.41      1.12 o 
  -4  -2  10        0.41       -1.27      1.27 o 
  -3  -2  10       88.83       86.29      3.32 o 
  -2  -2  10       13.40       11.59      2.38 o 
  -1  -2  10        5.82        8.13      2.02 o 
   0  -2  10       13.17       14.14      2.05 o 
   1  -2  10        5.37        3.70      2.35 o 
   2  -2  10        1.66        3.11      2.31 o 
   3  -2  10        0.33        0.09      1.95 o 
   4  -2  10        0.81        1.79      1.19 o 
  -5  -1  10       16.92       18.74      1.14 o 
  -4  -1  10        5.78        8.15      1.89 o 
  -3  -1  10       15.78       11.35      1.69 o 
  -2  -1  10       64.59       60.14      2.75 o 
  -1  -1  10       27.12       24.12      1.94 o 
   0  -1  10       10.58        9.48      1.84 o 
   1  -1  10       14.66       11.67      2.19 o 
   2  -1  10       15.86       11.86      2.21 o 
   3  -1  10        4.69        2.61      1.46 o 
   4  -1  10        1.21        1.25      1.73 o 
  -5   0  10        5.36        6.27      1.51 o 
  -4   0  10        2.94        2.18      1.54 o 
  -3   0  10        0.13        1.28      2.32 o 
  -2   0  10       36.80       37.96      2.24 o 
  -1   0  10       51.31       49.58      2.57 o 
   0   0  10        0.96        1.19      1.88 o 
   1   0  10       29.10       23.01      2.35 o 
   2   0  10       69.39       65.83      2.05 o 
   3   0  10        6.67        8.37      3.24 o 
   4   0  10        5.73        5.60      1.62 o 
  -5   1  10        2.22        2.97      1.57 o 
  -4   1  10       35.40       34.63      1.52 o 
  -3   1  10       14.38       10.78      2.06 o 
  -2   1  10       20.91       21.55      1.40 o 
  -1   1  10       32.84       36.19      2.21 o 
   0   1  10       33.21       32.49      2.08 o 
   1   1  10      119.17      111.45      3.65 o 
   2   1  10       24.46       24.09      1.47 o 
   3   1  10       11.13       11.98      1.75 o 
   4   1  10        3.06        1.41      1.60 o 
  -5   2  10       29.70       28.75      1.23 o 
  -4   2  10       11.98       10.26      2.01 o 
  -3   2  10      257.97      270.57      5.81 o 
  -2   2  10       75.02       68.86      2.02 o 
  -1   2  10       41.00       47.64      2.44 o 
   0   2  10       21.39       25.85      2.03 o 
   1   2  10       34.18       34.20      1.87 o 
   2   2  10       38.80       37.01      2.23 o 
   3   2  10        8.23        7.28      1.68 o 
   4   2  10        0.19       -1.32      1.32 o 
  -5   3  10        7.46        7.43      1.25 o 
  -4   3  10        0.99        2.57      1.81 o 
  -3   3  10       20.99       18.71      2.25 o 
  -2   3  10       35.39       37.47      7.34 o 
  -1   3  10        1.44       -0.02      1.87 o 
   0   3  10        6.76        5.97      1.78 o 
   1   3  10       12.90       13.90      2.33 o 
   2   3  10        9.41       11.11      2.06 o 
   3   3  10        0.60        1.82      1.60 o 
  -5   4  10        6.37        8.44      1.62 o 
  -4   4  10        3.96        4.92      1.96 o 
  -3   4  10        2.51        2.81      2.22 o 
  -2   4  10       45.21       39.32      2.22 o 
  -1   4  10        0.00        2.85      2.40 o 
   0   4  10        8.97       10.51      1.98 o 
   1   4  10       87.66       90.74      3.30 o 
   2   4  10       43.42       45.75      2.40 o 
   3   4  10        8.82        8.75      1.54 o 
  -5   5  10        0.48        1.86      1.00 o 
  -4   5  10        0.15        1.35      1.23 o 
  -3   5  10       12.75       12.49      1.81 o 
  -2   5  10       42.81       39.18      1.59 o 
  -1   5  10       17.50       18.36      2.29 o 
   0   5  10        2.59       -0.64      2.05 o 
   1   5  10        2.80        2.07      2.03 o 
   2   5  10       15.81       16.61      1.63 o 
  -5   6  10       29.19       37.52      1.22 o 
  -4   6  10        1.55        2.22      1.47 o 
  -3   6  10        2.27        2.01      1.23 o 
  -2   6  10        7.30        4.44      1.22 o 
  -1   6  10        0.34        2.38      2.16 o 
   0   6  10       18.58       16.85      2.08 o 
   1   6  10        2.98        2.64      1.38 o 
   2   6  10        0.61        0.39      1.75 o 
  -4   7  10        0.00        0.35      1.69 o 
  -3   7  10        5.88        7.55      1.00 o 
  -2   7  10        0.40        2.73      1.25 o 
  -1   7  10        3.98        4.11      1.06 o 
   0   7  10        1.18        0.21      1.38 o 
   1   7  10        4.19        3.71      1.69 o 
  -4   8  10        0.72       -0.48      0.94 o 
  -3   8  10        1.00        2.38      0.97 o 
  -2   8  10        0.01       -0.79      1.23 o 
  -1   8  10        0.43        0.09      0.94 o 
   0   8  10        0.19       -0.60      1.65 o 
  -3   9  10        9.11       13.55      1.06 o 
  -2   9  10        0.11       -0.47      0.89 o 
  -1   9  10        7.44        8.97      0.96 o 
  -1  -8  11        8.31        6.60      1.33 o 
   0  -8  11        1.77        3.53      1.46 o 
   1  -8  11        0.09        0.68      1.56 o 
   2  -8  11        5.22        5.47      1.53 o 
  -2  -7  11       31.86       35.71      1.73 o 
  -1  -7  11       20.82       22.68      1.29 o 
   0  -7  11        0.05        0.37      1.28 o 
   1  -7  11        2.44        1.32      1.66 o 
   2  -7  11        0.21        2.54      1.59 o 
   3  -7  11        6.90        7.60      1.53 o 
  -3  -6  11        9.92        9.09      1.26 o 
  -2  -6  11       28.86       31.91      2.38 o 
  -1  -6  11        1.97        3.23      1.41 o 
   0  -6  11        5.93        5.80      2.55 o 
   1  -6  11        0.03       -1.84      1.84 o 
   2  -6  11        7.25        7.80      1.59 o 
   3  -6  11       15.26       18.85      1.61 o 
  -3  -5  11        3.99        4.45      1.40 o 
  -2  -5  11        4.28        3.12      1.35 o 
  -1  -5  11       10.62       12.04      1.26 o 
   0  -5  11        6.85        6.88      4.89 o 
   1  -5  11       30.67       30.82      2.06 o 
   2  -5  11        0.07        1.77      1.93 o 
   3  -5  11       21.09       22.19      1.80 o 
  -4  -4  11       11.67       13.64      1.11 o 
  -3  -4  11        0.12        0.17      1.37 o 
  -2  -4  11        0.50        2.95      1.49 o 
  -1  -4  11        0.84       -0.18      1.74 o 
   0  -4  11       24.84       21.14      4.62 o 
   1  -4  11       48.93       45.86      2.52 o 
   2  -4  11        1.65        1.17      1.41 o 
   3  -4  11        3.07        5.06      1.68 o 
   4  -4  11        3.57        5.20      1.32 o 
  -4  -3  11        0.03       -1.21      1.21 o 
  -3  -3  11        1.64        3.19      2.61 o 
  -2  -3  11        0.48        1.66      1.75 o 
  -1  -3  11       11.31        9.58      2.18 o 
   0  -3  11       25.46       27.91      2.20 o 
   1  -3  11        7.81       10.33      1.74 o 
   2  -3  11        1.93        2.91      1.94 o 
   3  -3  11        0.63        0.95      1.74 o 
   4  -3  11        4.53        4.42      1.45 o 
  -4  -2  11       21.28       22.61      1.79 o 
  -3  -2  11        0.14       -0.32      1.43 o 
  -2  -2  11        0.19       -2.07      2.07 o 
  -1  -2  11        2.45        2.77      2.08 o 
   0  -2  11       26.16       22.38      1.64 o 
   1  -2  11       18.57       14.08      2.28 o 
   2  -2  11        2.96        2.85      2.06 o 
   3  -2  11        8.94        8.28      1.84 o 
   4  -2  11        1.50        0.83      1.57 o 
  -4  -1  11       22.70       27.62      1.75 o 
  -3  -1  11        3.89        4.83      1.46 o 
  -2  -1  11       40.87       32.30      2.14 o 
  -1  -1  11        0.00        0.15      1.72 o 
   0  -1  11       23.26       23.76      1.70 o 
   1  -1  11       21.90       22.25      2.35 o 
   2  -1  11       23.34       21.78      2.10 o 
   3  -1  11       25.32       23.39      3.01 o 
  -5   0  11        3.86        5.30      1.57 o 
  -4   0  11       44.41       44.97      1.58 o 
  -3   0  11      103.20      106.84      3.66 o 
  -2   0  11      166.94      177.90      3.20 o 
  -1   0  11       37.98       38.04      1.65 o 
   0   0  11        0.59       -0.24      2.15 o 
   1   0  11        1.64        2.35      1.94 o 
   2   0  11        3.93        2.35      1.34 o 
   3   0  11        2.12        3.00      1.22 o 
  -5   1  11       15.80       12.23      1.51 o 
  -4   1  11        7.12        4.77      1.83 o 
  -3   1  11       10.72        7.30      1.98 o 
  -2   1  11        8.38        9.46      2.30 o 
  -1   1  11      146.32      141.46      6.31 o 
   0   1  11        0.75        1.14      2.36 o 
   1   1  11        0.51       -1.36      1.51 o 
   2   1  11        0.28       -1.45      1.45 o 
   3   1  11        0.01       -1.05      1.69 o 
  -5   2  11       24.69       31.24      1.22 o 
  -4   2  11       19.87       18.34      1.77 o 
  -3   2  11        1.60        3.73      1.98 o 
  -2   2  11       72.15       75.98      3.10 o 
  -1   2  11      241.51      251.13      5.39 o 
   0   2  11        5.36        5.90      1.63 o 
   1   2  11        5.78        7.95      2.43 o 
   2   2  11       41.82       39.85      2.10 o 
   3   2  11       13.66       11.24      1.40 o 
  -5   3  11        0.18        1.71      1.47 o 
  -4   3  11        5.78        8.46      1.73 o 
  -3   3  11       20.54       17.81      1.80 o 
  -2   3  11      246.93      248.06      5.11 o 
  -1   3  11      143.28      138.70      2.82 o 
   0   3  11        0.87       -0.70      1.52 o 
   1   3  11        5.93        7.90      1.98 o 
   2   3  11        1.87        4.29      1.62 o 
   3   3  11       11.02       10.03      1.35 o 
  -5   4  11        0.01       -0.81      1.34 o 
  -4   4  11        0.17       -1.04      1.70 o 
  -3   4  11        0.40        1.09      1.36 o 
  -2   4  11       62.12       65.44      2.69 o 
  -1   4  11       20.08       21.36      1.37 o 
   0   4  11        0.04        0.32      2.04 o 
   1   4  11        0.07        0.43      1.66 o 
   2   4  11        2.27        2.78      1.67 o 
  -4   5  11       18.04       19.32      1.13 o 
  -3   5  11        2.04       -0.06      1.93 o 
  -2   5  11        9.33        9.10      1.74 o 
  -1   5  11       15.63       17.29      1.80 o 
   0   5  11        0.40       -0.15      1.60 o 
   1   5  11       49.26       54.31      2.20 o 
   2   5  11        4.54        2.59      1.57 o 
  -4   6  11        0.90        1.28      0.83 o 
  -3   6  11        1.16        2.44      1.01 o 
  -2   6  11       34.54       33.81      1.28 o 
  -1   6  11        0.99       -0.75      1.12 o 
   0   6  11        6.96        6.35      1.77 o 
   1   6  11       23.05       25.43      1.66 o 
  -3   7  11        4.37        4.86      0.96 o 
  -2   7  11        2.41        4.28      1.28 o 
  -1   7  11       12.69       11.45      1.01 o 
   0   7  11        7.93        9.42      0.94 o 
  -2   8  11        0.28        0.37      1.77 o 
  -1   8  11        1.48        1.01      1.11 o 
   0  -7  12        9.79       11.12      1.56 o 
   1  -7  12        3.96        3.79      1.39 o 
  -2  -6  12       36.91       38.19      1.96 o 
  -1  -6  12       28.90       29.82      1.28 o 
   0  -6  12        8.12        9.74      1.61 o 
   1  -6  12        6.57        7.77      1.42 o 
   2  -6  12        0.00        0.07      1.40 o 
  -2  -5  12        1.09        1.22      1.24 o 
  -1  -5  12        0.59        0.08      1.64 o 
   0  -5  12       15.70       17.84      1.73 o 
   1  -5  12        0.06        1.34      1.68 o 
   2  -5  12        0.09        1.53      1.66 o 
  -3  -4  12        1.76        3.40      1.23 o 
  -2  -4  12        8.25       10.56      1.08 o 
  -1  -4  12        0.05        1.47      1.76 o 
   0  -4  12       12.65       14.07      1.80 o 
   1  -4  12        0.10        0.53      1.85 o 
   2  -4  12        3.48        3.63      1.24 o 
   3  -4  12        0.17       -0.27      1.45 o 
  -3  -3  12        4.60        6.03      1.69 o 
  -2  -3  12        2.14       -0.07      1.75 o 
  -1  -3  12        0.07        1.19      1.71 o 
   0  -3  12       20.98       19.92      1.84 o 
   1  -3  12        1.96        2.65      1.57 o 
   2  -3  12       17.95       16.01      1.61 o 
   3  -3  12        0.08        1.49      1.53 o 
  -3  -2  12        0.12        1.74      1.71 o 
  -2  -2  12        0.15        3.17      1.73 o 
  -1  -2  12        1.83        1.95      1.81 o 
   0  -2  12       11.10       11.29      1.47 o 
   1  -2  12        0.32        2.68      1.82 o 
   2  -2  12       10.37       10.26      1.60 o 
   3  -2  12        0.03        2.89      1.53 o 
  -4  -1  12        4.60        5.30      1.73 o 
  -3  -1  12       12.30       11.96      1.60 o 
  -2  -1  12        0.44       -0.08      1.72 o 
  -1  -1  12        9.57       10.53      1.50 o 
   0  -1  12        3.81        5.21      1.40 o 
   1  -1  12        7.43        4.13      1.93 o 
   2  -1  12       23.99       24.01      1.78 o 
   3  -1  12        3.58        3.95      1.53 o 
  -4   0  12        3.71        3.64      1.64 o 
  -3   0  12        3.11        2.34      1.57 o 
  -2   0  12       59.66       65.55      1.92 o 
  -1   0  12       26.92       26.33      1.49 o 
   0   0  12       11.53       15.87      2.06 o 
   1   0  12        5.58        4.22      1.88 o 
   2   0  12       19.46       20.08      1.62 o 
  -4   1  12       39.61       45.51      2.03 o 
  -3   1  12       42.80       52.87      2.36 o 
  -2   1  12        1.60        3.55      1.32 o 
  -1   1  12        5.33        7.51      2.10 o 
   0   1  12       10.26        9.61      2.01 o 
   1   1  12        2.38        2.68      1.27 o 
   2   1  12        1.52        0.60      1.19 o 
  -4   2  12       13.68       15.75      1.52 o 
  -3   2  12        4.76        7.84      1.21 o 
  -2   2  12       13.99       15.04      1.39 o 
  -1   2  12        3.04        3.37      2.00 o 
   0   2  12       12.16       12.25      1.37 o 
   1   2  12       21.00       24.10      1.28 o 
   2   2  12       11.15        9.49      1.42 o 
  -4   3  12        7.48        9.68      1.40 o 
  -3   3  12       16.02       19.01      1.69 o 
  -2   3  12       22.15       23.42      1.67 o 
  -1   3  12       74.91       80.19      2.04 o 
   0   3  12       23.54       21.77      1.57 o 
   1   3  12        6.17        6.33      1.63 o 
   2   3  12       14.04       15.46      1.49 o 
  -4   4  12        6.87        6.89      1.41 o 
  -3   4  12       15.56       16.79      1.93 o 
  -2   4  12       14.34       14.48      1.20 o 
  -1   4  12       47.64       51.70      1.62 o 
   0   4  12        1.99        1.60      1.61 o 
   1   4  12        1.82        3.00      1.60 o 
  -3   5  12        0.14       -0.94      1.07 o 
  -2   5  12        8.01        8.85      1.74 o 
  -1   5  12        2.65        3.27      1.43 o 
   0   5  12        5.99        6.61      1.53 o 
   1   5  12        3.81        1.36      1.28 o 
  -3   6  12        0.16        0.93      0.97 o 
  -2   6  12        2.32        0.78      1.54 o 
  -1   6  12        3.68        4.63      1.52 o 
   0   6  12        6.87        5.38      1.35 o 
  -1  -5  13        3.57        5.89      1.44 o 
   0  -5  13       10.78        9.33      1.51 o 
   1  -5  13        2.44        2.79      1.47 o 
  -1  -4  13        0.25        0.17      1.37 o 
   0  -4  13        2.32        5.95      1.48 o 
   1  -4  13       12.97       13.75      1.48 o 
  -2  -3  13        8.70        7.72      1.44 o 
  -1  -3  13        0.05        2.60      1.57 o 
   0  -3  13        0.01        0.00      1.48 o 
   1  -3  13        0.18       -0.46      1.17 o 
   2  -3  13        7.20        7.85      1.31 o 
  -2  -2  13       28.24       29.93      1.75 o 
  -1  -2  13        1.10        1.95      1.68 o 
   0  -2  13        0.02       -0.94      1.22 o 
   1  -2  13        0.24        1.85      1.60 o 
   2  -2  13        0.01        0.44      1.47 o 
  -3  -1  13        4.67        5.47      1.40 o 
  -2  -1  13        0.00        1.31      1.54 o 
  -1  -1  13        8.08        9.74      1.38 o 
   0  -1  13        1.14        2.65      1.73 o 
   1  -1  13        0.07        0.53      1.56 o 
   2  -1  13        2.61        1.33      1.33 o 
  -3   0  13       23.19       23.84      1.50 o 
  -2   0  13        0.21       -1.12      1.64 o 
  -1   0  13        1.76        0.97      1.29 o 
   0   0  13        8.75        7.12      1.58 o 
   1   0  13        0.26        0.53      1.61 o 
  -3   1  13        1.74        2.01      1.51 o 
  -2   1  13       28.67       30.58      1.23 o 
  -1   1  13       37.42       31.59      1.80 o 
   0   1  13       25.81       24.19      1.57 o 
   1   1  13        2.70        4.69      1.63 o 
  -3   2  13        0.33       -0.30      1.02 o 
  -2   2  13        4.11        4.42      1.18 o 
  -1   2  13       17.33       17.84      1.47 o 
   0   2  13        0.82        0.98      1.66 o 
   1   2  13       17.62       18.62      1.21 o 
  -3   3  13        5.95        8.00      1.00 o 
  -2   3  13        2.16        3.02      1.42 o 
  -1   3  13       18.92       20.62      1.14 o 
   0   3  13        0.04       -0.28      1.03 o 
  -2   4  13        2.01        0.79      1.08 o 
  -1   4  13        1.26        2.82      1.11 o 
   0   4  13        9.59        9.57      1.39 o 
  -1  -1  14       23.49       32.69      1.55 o 
  -1   0  14        3.42        3.50      1.38 o 
   0   0  14       28.91       30.37      1.51 o 
  -1   1  14       35.40       41.55      1.60 o 
                                                 
